# Supplementary material for: RbYb(PO3)4
Source: Acta Crystallogr Sect E Struct Rep Online. 2012 Dec 22;69(Pt 1):i3. doi: 10.1107/S1600536812050969 (PMC3588346; doi:10.1107/S1600536812050969)
Supplement: Supplementary file 1 [file e-69-000i3-sup1.cif]

##############################################################################
#                                                                            #
# This CIF contains the data in a paper accepted for publication in          #
# Acta Crystallographica Section E. It conforms to the requirements of       #
# Notes for Authors for Acta Crystallographica Section E, and has been       #
# peer reviewed under the auspices of the IUCr Commission on Journals.       #
#                                                                            #
# Full details of the Crystallographic Information File format               #
# are given in the paper "The Crystallographic Information File (CIF):       #
# a New Standard Archive File for Crystallography" by S. R. Hall, F. H.      #
# Allen and I. D. Brown [Acta Cryst. (1991), A47, 655-685].                  #
#                                                                            #
# The current version of the core CIF dictionary is obtainable from          #
# ftp://ftp.iucr.org/pub/cif_core.dic.                                       #
#                                                                            #
# Software is freely available for graphical display of the structure(s)     #
# in this CIF. For information consult the CIF software page                 #
# http://www.iucr.org/resources/cif/software.                                #
#                                                                            #
# This file may be used for bona fide research purposes within the           #
# scientific community so long as proper attribution is given to the journal # 
# article from which it was obtained.                                        #
#                                                                            #
##############################################################################
data_I
_audit_creation_method     SHELXL-97
_chemical_name_systematic
;
Rubidium ytterbium(III) tetrakis(polyphosphate)
;
_chemical_name_common     ?
_chemical_formula_moiety     ?
_chemical_formula_sum     'Yb O12 P4 Rb'
_chemical_formula_structural     'Rb Yb (P O3)4'
_chemical_formula_iupac     'Rb Yb (P O3)4'
_chemical_formula_weight     574.40
_chemical_melting_point     ?
_symmetry_cell_setting     monoclinic
_symmetry_space_group_name_H-M     'P 21/n'
_symmetry_space_group_name_Hall     '-P 2yn'
loop_
    _symmetry_equiv_pos_as_xyz
    'x, y, z'
    '-x+1/2, y+1/2, -z+1/2'
    '-x, -y, -z'
    'x-1/2, -y-1/2, z-1/2'
_cell_length_a     10.2022(15)
_cell_length_b     8.7975(13)
_cell_length_c     10.9300(16)
_cell_angle_alpha     90.00
_cell_angle_beta     106.323(2)
_cell_angle_gamma     90.00
_cell_volume     941.5(2)
_cell_formula_units_Z     4
_cell_measurement_reflns_used     2802
_cell_measurement_theta_min     2.41
_cell_measurement_theta_max     29.52
_cell_measurement_temperature     296(2)
_exptl_crystal_description     'block'
_exptl_crystal_colour     'colorless'
_exptl_crystal_size_max     0.10
_exptl_crystal_size_mid     0.07
_exptl_crystal_size_min     0.04
_exptl_crystal_density_diffrn     4.052
_exptl_crystal_density_meas     ?
_exptl_crystal_density_method     'not measured'
_exptl_crystal_F_000     1049
_exptl_absorpt_coefficient_mu     15.80
_exptl_absorpt_correction_type     multi-scan
_exptl_absorpt_process_details     '(<i>SADABS</i>; Bruker, 2008)'
_exptl_absorpt_correction_T_min     0.725
_exptl_absorpt_correction_T_max     0.854
_exptl_special_details
;
;
_diffrn_ambient_temperature     296(2)
_diffrn_radiation_type     MoK\a
_diffrn_radiation_wavelength     0.71073
_diffrn_radiation_source     'fine-focus sealed tube'
_diffrn_radiation_monochromator     graphite
_diffrn_measurement_device_type     'Bruker APEXII CCD'
_diffrn_measurement_method     '\f and \w scans'
_diffrn_detector_area_resol_mean     ?
_diffrn_reflns_number     9912
_diffrn_reflns_av_R_equivalents     0.1430
_diffrn_reflns_av_sigmaI/netI     0.0991
_diffrn_reflns_theta_min     2.41
_diffrn_reflns_theta_max     30.10
_diffrn_reflns_theta_full     30.10
_diffrn_measured_fraction_theta_max     0.966
_diffrn_measured_fraction_theta_full     0.966
_diffrn_reflns_limit_h_min     -14
_diffrn_reflns_limit_h_max     14
_diffrn_reflns_limit_k_min     -12
_diffrn_reflns_limit_k_max     12
_diffrn_reflns_limit_l_min     -15
_diffrn_reflns_limit_l_max     15
_diffrn_standards_number     0
_diffrn_standards_interval_count     .
_diffrn_standards_interval_time     .
_diffrn_standards_decay_%     0
_refine_special_details
;
Refinement of <i>F</i>^2^ against ALL reflections. The weighted <i>R</i>-factor
<i>wR</i> and goodness of fit <i>S</i> are based on <i>F</i>^2^, conventional
<i>R</i>-factors <i>R</i> are based on <i>F</i>, with <i>F</i> set to zero for
negative <i>F</i>^2^. The threshold expression of <i>F</i>^2^ >
\s(<i>F</i>^2^) is used only for calculating <i>R</i>-factors(gt) <i>etc</i>.
and is not relevant to the choice of reflections for refinement.
<i>R</i>-factors based on <i>F</i>^2^ are statistically about twice as large
as those based on <i>F</i>, and <i>R</i>- factors based on ALL data will be
even larger.
;
_reflns_number_total     2676
_reflns_number_gt     2024
_reflns_threshold_expression     I>2sigma(I)
_refine_ls_structure_factor_coef     Fsqd
_refine_ls_matrix_type     full
_refine_ls_R_factor_all     0.0650
_refine_ls_R_factor_gt     0.0432
_refine_ls_wR_factor_gt     0.0720
_refine_ls_wR_factor_ref     0.0778
_refine_ls_goodness_of_fit_ref     1.000
_refine_ls_restrained_S_all     1.000
_refine_ls_number_reflns     2676
_refine_ls_number_parameters     163
_refine_ls_number_restraints     0
_refine_ls_hydrogen_treatment     .
_refine_ls_weighting_scheme     calc
_refine_ls_weighting_details
         'calc w=1/[\s^2^(Fo^2^)+(0.0160P)^2^+0.0000P] where P=(Fo^2^+2Fc^2^)/3'
_atom_sites_solution_hydrogens     .
_atom_sites_solution_primary     direct
_atom_sites_solution_secondary     difmap
_refine_ls_shift/su_max     0.000
_refine_ls_shift/su_mean     0.000
_refine_diff_density_max     2.949
_refine_diff_density_min     -2.991
_refine_ls_extinction_method     none
_refine_ls_extinction_coef     ?
loop_
    _atom_type_symbol
    _atom_type_description
    _atom_type_scat_dispersion_real
    _atom_type_scat_dispersion_imag
    _atom_type_scat_source
    'O' 'O' 0.0106 0.0060
                         'International Tables Vol C Tables 4.2.6.8 and 6.1.1.4'
    'P' 'P' 0.1023 0.0942
                         'International Tables Vol C Tables 4.2.6.8 and 6.1.1.4'
    'Rb' 'Rb' -0.9393 2.9676
                         'International Tables Vol C Tables 4.2.6.8 and 6.1.1.4'
    'Yb' 'Yb' -0.3850 5.5486
                         'International Tables Vol C Tables 4.2.6.8 and 6.1.1.4'
_computing_data_collection     'APEX2 (Bruker, 2008)'
_computing_cell_refinement     'SAINT (Bruker, 2008)'
_computing_data_reduction     'SAINT (Bruker, 2008)'
_computing_structure_solution     'SHELXS97 (Sheldrick, 2008)'
_computing_structure_refinement     'SHELXL97 (Sheldrick, 2008)'
_computing_molecular_graphics
                     'SHELXTL (Sheldrick, 2008) and DIAMOND (Brandenburg, 2006)'
_computing_publication_material     'publCIF (Westrip, 2010)'
loop_
    _atom_site_type_symbol
    _atom_site_label
    _atom_site_fract_x
    _atom_site_fract_y
    _atom_site_fract_z
    _atom_site_U_iso_or_equiv
    _atom_site_adp_type
    _atom_site_calc_flag
    _atom_site_refinement_flags
    _atom_site_occupancy
    _atom_site_symmetry_multiplicity
    _atom_site_disorder_assembly
    _atom_site_disorder_group
    Yb Yb 0.49845(3) 0.22753(3) 0.68227(3) 0.00898(9) Uani d . 1 1 . .
    Rb Rb 0.68841(9) -0.06519(10) 0.95773(7) 0.02424(19) Uani d . 1 1 . .
    P P1 0.45844(18) -0.1715(2) 0.63271(16) 0.0088(3) Uani d . 1 1 . .
    P P2 0.85263(18) 0.0916(2) 0.74217(16) 0.0093(3) Uani d . 1 1 . .
    P P3 0.75504(18) 0.0245(2) 1.27947(15) 0.0088(3) Uani d . 1 1 . .
    P P4 0.67393(18) 0.3877(2) 0.97599(16) 0.0091(3) Uani d . 1 1 . .
    O O1 0.4366(5) -0.2434(6) 0.5063(4) 0.0135(11) Uani d . 1 1 . .
    O O2 0.5242(5) -0.2914(6) 0.7444(5) 0.0141(10) Uani d . 1 1 . .
    O O3 0.5348(5) -0.0274(6) 0.6642(5) 0.0144(10) Uani d . 1 1 . .
    O O4 0.8988(5) -0.0414(6) 0.8251(5) 0.0137(10) Uani d . 1 1 . .
    O O5 0.7325(5) 0.1773(6) 0.7555(5) 0.0142(10) Uani d . 1 1 . .
    O O6 0.6458(5) -0.0858(6) 1.2179(4) 0.0112(10) Uani d . 1 1 . .
    O O7 0.6895(5) 0.1572(6) 1.3448(5) 0.0122(10) Uani d . 1 1 . .
    O O8 0.8156(5) 0.3283(6) 1.0176(5) 0.0140(11) Uani d . 1 1 . .
    O O9 0.5637(5) 0.2853(6) 0.9024(4) 0.0118(10) Uani d . 1 1 . .
    O O10 0.6370(5) 0.4504(6) 1.1006(4) 0.0100(10) Uani d . 1 1 . .
    O O11 0.3317(5) 0.4059(6) 0.6976(4) 0.0125(10) Uani d . 1 1 . .
    O O12 0.6715(5) -0.4534(6) 0.9034(4) 0.0134(10) Uani d . 1 1 . .
loop_
    _atom_site_aniso_label
    _atom_site_aniso_U_11
    _atom_site_aniso_U_22
    _atom_site_aniso_U_33
    _atom_site_aniso_U_12
    _atom_site_aniso_U_13
    _atom_site_aniso_U_23
    Yb 0.00774(14) 0.01101(15) 0.00853(13) -0.00035(12) 0.00286(9) -0.00056(12)
    Rb 0.0245(4) 0.0340(5) 0.0145(4) 0.0045(3) 0.0060(3) -0.0013(3)
    P1 0.0063(8) 0.0108(8) 0.0098(8) 0.0007(6) 0.0029(6) 0.0001(7)
    P2 0.0078(8) 0.0108(9) 0.0089(8) -0.0006(6) 0.0018(6) -0.0012(6)
    P3 0.0074(8) 0.0117(9) 0.0076(8) -0.0011(6) 0.0024(7) 0.0015(6)
    P4 0.0076(8) 0.0127(9) 0.0066(7) -0.0003(6) 0.0015(6) 0.0006(6)
    O1 0.013(2) 0.020(3) 0.009(2) -0.001(2) 0.0051(18) -0.0006(19)
    O2 0.012(2) 0.018(3) 0.011(2) 0.006(2) 0.0026(19) 0.006(2)
    O3 0.006(2) 0.016(3) 0.022(3) -0.005(2) 0.005(2) -0.002(2)
    O4 0.014(3) 0.013(3) 0.014(2) 0.001(2) 0.005(2) -0.002(2)
    O5 0.006(2) 0.021(3) 0.015(2) 0.002(2) 0.0018(19) -0.005(2)
    O6 0.010(2) 0.013(3) 0.011(2) -0.0024(19) 0.0025(19) -0.0004(19)
    O7 0.011(2) 0.012(3) 0.015(2) -0.002(2) 0.006(2) -0.0038(19)
    O8 0.010(2) 0.020(3) 0.013(2) 0.004(2) 0.0054(19) 0.002(2)
    O9 0.007(2) 0.015(2) 0.011(2) -0.004(2) 0.0002(18) -0.003(2)
    O10 0.005(2) 0.019(3) 0.007(2) -0.0004(19) 0.0035(18) -0.0024(19)
    O11 0.014(3) 0.017(3) 0.010(2) 0.001(2) 0.010(2) 0.001(2)
    O12 0.019(3) 0.013(3) 0.007(2) -0.002(2) 0.002(2) 0.0045(19)
_geom_special_details
;
All e.s.d.'s (except the e.s.d. in the dihedral angle between two l.s. planes)
are estimated using the full covariance matrix. The cell e.s.d.'s are taken
into account individually in the estimation of e.s.d.'s in distances, angles
and torsion angles; correlations between e.s.d.'s in cell parameters are only
used when they are defined by crystal symmetry. An approximate (isotropic)
treatment of cell e.s.d.'s is used for estimating e.s.d.'s involving l.s.
planes.
;
loop_
    _geom_bond_atom_site_label_1
    _geom_bond_atom_site_label_2
    _geom_bond_site_symmetry_2
    _geom_bond_distance
    _geom_bond_publ_flag
    Yb O8 4_565 2.253(5) ?
    Yb O3 . 2.291(5) ?
    Yb O4 2_656 2.300(5) ?
    Yb O1 3_656 2.339(5) ?
    Yb O5 . 2.337(5) ?
    Yb O11 . 2.355(5) ?
    Yb O9 . 2.364(5) ?
    Yb O6 3_657 2.412(5) ?
    Yb P4 . 3.5025(18) ?
    Yb P3 3_657 3.5196(18) ?
    Yb Rb . 4.0215(9) ?
    Yb Rb 2_656 4.3152(10) ?
    Rb O4 . 2.915(5) ?
    Rb O1 4_656 2.962(5) ?
    Rb O11 4_666 2.970(5) ?
    Rb O6 . 3.000(5) ?
    Rb O2 . 3.164(5) ?
    Rb O3 . 3.168(5) ?
    Rb O5 . 3.193(5) ?
    Rb O7 2_647 3.265(5) ?
    Rb O9 . 3.326(5) ?
    Rb O12 . 3.463(5) ?
    Rb P3 . 3.4796(19) ?
    Rb O5 2_646 3.504(5) ?
    P1 O3 . 1.477(5) ?
    P1 O1 . 1.479(5) ?
    P1 O7 3_657 1.601(5) ?
    P1 O2 . 1.610(5) ?
    P1 Rb 4 3.695(2) ?
    P2 O4 . 1.474(5) ?
    P2 O5 . 1.480(5) ?
    P2 O12 2_656 1.590(5) ?
    P2 O2 2_656 1.599(5) ?
    P2 Rb 2_656 3.681(2) ?
    P3 O11 4_666 1.477(5) ?
    P3 O6 . 1.488(5) ?
    P3 O10 2_647 1.595(5) ?
    P3 O7 . 1.609(5) ?
    P3 Yb 3_657 3.5196(18) ?
    P4 O8 . 1.483(5) ?
    P4 O9 . 1.489(5) ?
    P4 O12 1_565 1.604(5) ?
    P4 O10 . 1.609(5) ?
    O1 Yb 3_656 2.339(5) ?
    O1 Rb 4 2.962(5) ?
    O2 P2 2_646 1.599(5) ?
    O4 Yb 2_646 2.300(5) ?
    O5 Rb 2_656 3.504(5) ?
    O6 Yb 3_657 2.412(5) ?
    O7 P1 3_657 1.601(5) ?
    O7 Rb 2_657 3.265(5) ?
    O8 Yb 4_666 2.253(5) ?
    O10 P3 2_657 1.595(5) ?
    O11 P3 4_565 1.477(5) ?
    O11 Rb 4_565 2.970(5) ?
    O12 P2 2_646 1.590(5) ?
    O12 P4 1_545 1.604(5) ?
loop_
    _geom_angle_atom_site_label_1
    _geom_angle_atom_site_label_2
    _geom_angle_atom_site_label_3
    _geom_angle_site_symmetry_1
    _geom_angle_site_symmetry_3
    _geom_angle
    _geom_angle_publ_flag
    O8 Yb O3 4_565 . 80.51(18) ?
    O8 Yb O4 4_565 2_656 116.63(18) ?
    O3 Yb O4 . 2_656 140.91(18) ?
    O8 Yb O1 4_565 3_656 71.65(18) ?
    O3 Yb O1 . 3_656 83.67(18) ?
    O4 Yb O1 2_656 3_656 70.81(17) ?
    O8 Yb O5 4_565 . 140.30(18) ?
    O3 Yb O5 . . 70.73(18) ?
    O4 Yb O5 2_656 . 75.36(18) ?
    O1 Yb O5 3_656 . 78.36(18) ?
    O8 Yb O11 4_565 . 75.48(18) ?
    O3 Yb O11 . . 142.76(18) ?
    O4 Yb O11 2_656 . 76.06(17) ?
    O1 Yb O11 3_656 . 114.32(16) ?
    O5 Yb O11 . . 142.25(18) ?
    O8 Yb O9 4_565 . 142.46(17) ?
    O3 Yb O9 . . 107.00(18) ?
    O4 Yb O9 2_656 . 81.08(17) ?
    O1 Yb O9 3_656 . 144.61(17) ?
    O5 Yb O9 . . 73.97(17) ?
    O11 Yb O9 . . 77.69(17) ?
    O8 Yb O6 4_565 3_657 77.00(17) ?
    O3 Yb O6 . 3_657 70.55(17) ?
    O4 Yb O6 2_656 3_657 144.63(17) ?
    O1 Yb O6 3_656 3_657 142.15(17) ?
    O5 Yb O6 . 3_657 116.22(17) ?
    O11 Yb O6 . 3_657 76.54(17) ?
    O9 Yb O6 . 3_657 71.55(16) ?
    O8 Yb P4 4_565 . 156.26(13) ?
    O3 Yb P4 . . 114.82(13) ?
    O4 Yb P4 2_656 . 63.63(12) ?
    O1 Yb P4 3_656 . 125.81(12) ?
    O5 Yb P4 . . 63.41(13) ?
    O11 Yb P4 . . 81.96(12) ?
    O9 Yb P4 . . 19.19(12) ?
    O6 Yb P4 3_657 . 90.74(11) ?
    O8 Yb P3 4_565 3_657 59.09(13) ?
    O3 Yb P3 . 3_657 62.33(13) ?
    O4 Yb P3 2_656 3_657 156.75(13) ?
    O1 Yb P3 3_656 3_657 122.81(12) ?
    O5 Yb P3 . 3_657 123.65(14) ?
    O11 Yb P3 . 3_657 80.89(13) ?
    O9 Yb P3 . 3_657 91.18(12) ?
    O6 Yb P3 3_657 3_657 19.64(11) ?
    P4 Yb P3 . 3_657 110.36(4) ?
    O8 Yb Rb 4_565 . 125.11(14) ?
    O3 Yb Rb . . 51.84(13) ?
    O4 Yb Rb 2_656 . 117.65(12) ?
    O1 Yb Rb 3_656 . 120.11(13) ?
    O5 Yb Rb . . 52.52(13) ?
    O11 Yb Rb . . 125.40(11) ?
    O9 Yb Rb . . 55.76(13) ?
    O6 Yb Rb 3_657 . 63.71(11) ?
    P4 Yb Rb . . 63.69(3) ?
    P3 Yb Rb 3_657 . 73.93(3) ?
    O8 Yb Rb 4_565 2_656 109.77(13) ?
    O3 Yb Rb . 2_656 103.25(13) ?
    O4 Yb Rb 2_656 2_656 39.06(13) ?
    O1 Yb Rb 3_656 2_656 40.64(12) ?
    O5 Yb Rb . 2_656 54.17(13) ?
    O11 Yb Rb . 2_656 111.43(12) ?
    O9 Yb Rb . 2_656 104.20(12) ?
    O6 Yb Rb 3_657 2_656 170.36(11) ?
    P4 Yb Rb . 2_656 85.20(3) ?
    P3 Yb Rb 3_657 2_656 161.86(3) ?
    Rb Yb Rb . 2_656 106.683(15) ?
    O4 Rb O1 . 4_656 54.42(14) ?
    O4 Rb O11 . 4_666 99.00(14) ?
    O1 Rb O11 4_656 4_666 85.77(14) ?
    O4 Rb O6 . . 142.98(13) ?
    O1 Rb O6 4_656 . 98.05(13) ?
    O11 Rb O6 4_666 . 50.08(14) ?
    O4 Rb O2 . . 89.44(14) ?
    O1 Rb O2 4_656 . 91.34(13) ?
    O11 Rb O2 4_666 . 167.11(13) ?
    O6 Rb O2 . . 118.21(14) ?
    O4 Rb O3 . . 73.31(13) ?
    O1 Rb O3 4_656 . 113.31(13) ?
    O11 Rb O3 4_666 . 145.61(14) ?
    O6 Rb O3 . . 143.52(13) ?
    O2 Rb O3 . . 46.43(13) ?
    O4 Rb O5 . . 48.79(13) ?
    O1 Rb O5 4_656 . 102.94(13) ?
    O11 Rb O5 4_666 . 99.53(14) ?
    O6 Rb O5 . . 141.49(14) ?
    O2 Rb O5 . . 93.36(13) ?
    O3 Rb O5 . . 49.81(13) ?
    O4 Rb O7 . 2_647 100.66(14) ?
    O1 Rb O7 4_656 2_647 46.25(13) ?
    O11 Rb O7 4_666 2_647 76.57(13) ?
    O6 Rb O7 . 2_647 57.20(13) ?
    O2 Rb O7 . 2_647 92.37(13) ?
    O3 Rb O7 . 2_647 137.41(14) ?
    O5 Rb O7 . 2_647 148.80(13) ?
    O4 Rb O9 . . 98.07(14) ?
    O1 Rb O9 4_656 . 145.46(13) ?
    O11 Rb O9 4_666 . 77.95(13) ?
    O6 Rb O9 . . 94.50(13) ?
    O2 Rb O9 . . 110.67(12) ?
    O3 Rb O9 . . 70.33(13) ?
    O5 Rb O9 . . 51.39(12) ?
    O7 Rb O9 2_647 . 150.34(12) ?
    O4 Rb O12 . . 89.65(13) ?
    O1 Rb O12 4_656 . 57.93(13) ?
    O11 Rb O12 4_666 . 127.26(12) ?
    O6 Rb O12 . . 95.14(13) ?
    O2 Rb O12 . . 42.48(12) ?
    O3 Rb O12 . . 86.74(13) ?
    O5 Rb O12 . . 123.37(12) ?
    O7 Rb O12 2_647 . 50.74(12) ?
    O9 Rb O12 . . 152.28(12) ?
    O4 Rb P3 . . 121.61(10) ?
    O1 Rb P3 4_656 . 91.92(10) ?
    O11 Rb P3 4_666 . 24.90(10) ?
    O6 Rb P3 . . 25.18(10) ?
    O2 Rb P3 . . 143.14(10) ?
    O3 Rb P3 . . 154.20(11) ?
    O5 Rb P3 . . 121.50(10) ?
    O7 Rb P3 2_647 . 64.64(9) ?
    O9 Rb P3 . . 85.96(9) ?
    O12 Rb P3 . . 112.54(9) ?
    O4 Rb O5 . 2_646 51.42(13) ?
    O1 Rb O5 4_656 2_646 53.59(12) ?
    O11 Rb O5 4_666 2_646 138.09(13) ?
    O6 Rb O5 . 2_646 135.50(13) ?
    O2 Rb O5 . 2_646 43.63(12) ?
    O3 Rb O5 . 2_646 62.28(13) ?
    O5 Rb O5 . 2_646 82.41(2) ?
    O7 Rb O5 2_647 2_646 80.78(12) ?
    O9 Rb O5 . 2_646 128.79(12) ?
    O12 Rb O5 . 2_646 42.07(12) ?
    P3 Rb O5 . 2_646 143.41(9) ?
    O3 P1 O1 . . 121.0(3) ?
    O3 P1 O7 . 3_657 110.8(3) ?
    O1 P1 O7 . 3_657 106.0(3) ?
    O3 P1 O2 . . 107.8(3) ?
    O1 P1 O2 . . 110.4(3) ?
    O7 P1 O2 3_657 . 98.3(3) ?
    O3 P1 Rb . 4 157.9(2) ?
    O1 P1 Rb . 4 49.7(2) ?
    O7 P1 Rb 3_657 4 62.01(18) ?
    O2 P1 Rb . 4 94.2(2) ?
    O3 P1 Rb . . 54.7(2) ?
    O1 P1 Rb . . 150.9(2) ?
    O7 P1 Rb 3_657 . 101.48(18) ?
    O2 P1 Rb . . 55.5(2) ?
    Rb P1 Rb 4 . 144.73(6) ?
    O4 P2 O5 . . 118.2(3) ?
    O4 P2 O12 . 2_656 110.5(3) ?
    O5 P2 O12 . 2_656 109.0(3) ?
    O4 P2 O2 . 2_656 110.3(3) ?
    O5 P2 O2 . 2_656 108.4(3) ?
    O12 P2 O2 2_656 2_656 98.6(3) ?
    O4 P2 Rb . . 53.8(2) ?
    O5 P2 Rb . . 64.7(2) ?
    O12 P2 Rb 2_656 . 126.9(2) ?
    O2 P2 Rb 2_656 . 134.3(2) ?
    O4 P2 Rb . 2_656 168.4(2) ?
    O5 P2 Rb . 2_656 71.5(2) ?
    O12 P2 Rb 2_656 2_656 69.6(2) ?
    O2 P2 Rb 2_656 2_656 58.8(2) ?
    Rb P2 Rb . 2_656 136.06(6) ?
    O11 P3 O6 4_666 . 116.9(3) ?
    O11 P3 O10 4_666 2_647 107.9(3) ?
    O6 P3 O10 . 2_647 111.2(3) ?
    O11 P3 O7 4_666 . 109.0(3) ?
    O6 P3 O7 . . 108.8(3) ?
    O10 P3 O7 2_647 . 102.0(3) ?
    O11 P3 Rb 4_666 . 57.8(2) ?
    O6 P3 Rb . . 59.07(19) ?
    O10 P3 Rb 2_647 . 129.2(2) ?
    O7 P3 Rb . . 128.73(19) ?
    O11 P3 Yb 4_666 3_657 149.9(2) ?
    O6 P3 Yb . 3_657 33.00(19) ?
    O10 P3 Yb 2_647 3_657 90.31(19) ?
    O7 P3 Yb . 3_657 89.63(19) ?
    Rb P3 Yb . 3_657 92.05(4) ?
    O8 P4 O9 . . 118.4(3) ?
    O8 P4 O12 . 1_565 109.7(3) ?
    O9 P4 O12 . 1_565 110.8(3) ?
    O8 P4 O10 . . 107.5(3) ?
    O9 P4 O10 . . 110.1(3) ?
    O12 P4 O10 1_565 . 98.4(3) ?
    O8 P4 Yb . . 110.0(2) ?
    O9 P4 Yb . . 31.48(19) ?
    O12 P4 Yb 1_565 . 87.94(19) ?
    O10 P4 Yb . . 137.13(18) ?
    O8 P4 Rb . . 67.5(2) ?
    O9 P4 Rb . . 53.3(2) ?
    O12 P4 Rb 1_565 . 147.1(2) ?
    O10 P4 Rb . . 113.9(2) ?
    Yb P4 Rb . . 64.49(3) ?
    P1 O1 Yb . 3_656 142.4(3) ?
    P1 O1 Rb . 4 107.9(2) ?
    Yb O1 Rb 3_656 4 108.41(17) ?
    P2 O2 P1 2_646 . 129.8(3) ?
    P2 O2 Rb 2_646 . 95.6(2) ?
    P1 O2 Rb . . 99.7(2) ?
    P1 O3 Yb . . 140.6(3) ?
    P1 O3 Rb . . 102.9(3) ?
    Yb O3 Rb . . 93.51(16) ?
    P2 O4 Yb . 2_646 138.6(3) ?
    P2 O4 Rb . . 102.2(2) ?
    Yb O4 Rb 2_646 . 111.14(19) ?
    P2 O5 Yb . . 149.0(3) ?
    P2 O5 Rb . . 90.6(2) ?
    Yb O5 Rb . . 91.97(16) ?
    P2 O5 Rb . 2_656 84.9(2) ?
    Yb O5 Rb . 2_656 93.09(16) ?
    Rb O5 Rb . 2_656 174.93(17) ?
    P3 O6 Yb . 3_657 127.4(3) ?
    P3 O6 Rb . . 95.7(2) ?
    Yb O6 Rb 3_657 . 136.85(19) ?
    P1 O7 P3 3_657 . 130.7(3) ?
    P1 O7 Rb 3_657 2_657 92.3(2) ?
    P3 O7 Rb . 2_657 135.0(2) ?
    P4 O8 Yb . 4_666 147.0(3) ?
    P4 O9 Yb . . 129.3(3) ?
    P4 O9 Rb . . 105.7(2) ?
    Yb O9 Rb . . 88.25(15) ?
    P3 O10 P4 2_657 . 124.3(3) ?
    P3 O11 Yb 4_565 . 146.7(3) ?
    P3 O11 Rb 4_565 4_565 97.3(2) ?
    Yb O11 Rb . 4_565 115.97(17) ?
    P2 O12 P4 2_646 1_545 133.6(3) ?
    P2 O12 Rb 2_646 . 84.9(2) ?
    P4 O12 Rb 1_545 . 141.4(2) ?
data_global
_journal_date_recd_electronic     2012-11-21
_journal_date_accepted     2012-12-15
_journal_name_full     'Acta Crystallographica, Section E'
_journal_year     2013
_journal_volume     69
_journal_issue      1
_journal_page_first     i3
_journal_page_last     i3
_journal_paper_category     QI
_journal_paper_doi     10.1107/S1600536812050969
_journal_coeditor_code     WM2707
_publ_contact_author_name     'Jing Zhu'
_publ_contact_author_address
;
Department of Material Science and Engineering,
Yunnan University,
Kunming, Yunnan 650091,
People's Republic of China
;
_publ_contact_author_email     'jzhu@ynu.edu.cn'
_publ_contact_author_fax     '+86-871-5031124'
_publ_contact_author_phone     '+86-871-5031124'
_publ_section_title
;
RbYb(PO~3~)~4~
;
loop_
    _publ_author_name
    _publ_author_address
    'Jing Zhu'
;
Department of Material Science and Engineering,
Yunnan University,
Kunming, Yunnan 650091, People's Republic of China
;
    'Hui Chen'
;
Department of Material Science and Engineering,
Yunnan University,
Kunming, Yunnan 650091, People's Republic of China
;
