# Supplementary material for: RbYb(PO3)4
Source: Acta Crystallogr Sect E Struct Rep Online. 2012 Dec 22;69(Pt 1):i3. doi: 10.1107/S1600536812050969 (PMC3588346; doi:10.1107/S1600536812050969)
Supplement: Supplementary file 2 [file e-69-000i3-Isup2.hkl]

# 
# h,k,l, Fc-squared, Fo-squared, sigma(Fo-squared) and status flag 
# 
data_I
_shelx_title ' a in P2(1)/n' 
_shelx_refln_list_code          4 
_shelx_F_calc_maximum      407.80 
_exptl_crystal_F_000       263.00 
_reflns_d_resolution_high  0.7085 
 
loop_ 
 _symmetry_equiv_pos_as_xyz 
 'x, y, z' 
 '-x+1/2, y+1/2, -z+1/2' 
 '-x, -y, -z' 
 'x-1/2, -y-1/2, z-1/2' 
 
_cell_length_a    10.2022 
_cell_length_b     8.7975 
_cell_length_c    10.9300 
_cell_angle_alpha  90.000 
_cell_angle_beta  106.323 
_cell_angle_gamma  90.000 
 
_shelx_F_squared_multiplier     1.000 
 
loop_ 
 _refln_index_h 
 _refln_index_k 
 _refln_index_l 
 _refln_F_squared_calc 
 _refln_F_squared_meas 
 _refln_F_squared_sigma 
 _refln_observed_status 
   2   0   0    11714.93    15353.74    738.24 o 
   4   0   0    48149.69    56531.41   2510.93 o 
   6   0   0    95372.59   116713.11   7035.55 o 
   8   0   0     6433.31     8403.56    606.95 o 
  10   0   0     7436.45     9308.09   1113.36 o 
   1   1   0     1463.82     1606.84    214.33 o 
   2   1   0       26.96      116.69     62.23 o 
   3   1   0     3921.11     4859.31    262.45 o 
   4   1   0     8483.37    10285.17   1067.61 o 
   5   1   0    14504.06    16570.94   1777.45 o 
   6   1   0      621.77      759.41    122.44 o 
   7   1   0     1695.08     1908.86    165.67 o 
   8   1   0      626.33      747.95    166.56 o 
   9   1   0      306.32      337.75    185.26 o 
  10   1   0      158.52       35.78    191.56 o 
  11   1   0     1187.93     1560.16    407.45 o 
  12   1   0      814.80      370.91    378.91 o 
   0   2   0    12571.54    11969.01   1215.25 o 
   1   2   0     2447.04     2335.83    331.89 o 
   2   2   0   147377.97   151248.66  17312.42 o 
   3   2   0       46.36       16.29     48.99 o 
   4   2   0    65118.39    76541.41   4431.84 o 
   5   2   0     4146.83     4625.64    262.23 o 
   6   2   0    17622.49    19104.14   1067.06 o 
   7   2   0     1794.35     2254.23    170.42 o 
   8   2   0    17956.51    21558.88    982.87 o 
   9   2   0     5574.15     6148.59    364.00 o 
  10   2   0    15517.17    17686.38    984.37 o 
  11   2   0      299.56      293.97    362.02 o 
  12   2   0     6656.61     6914.89    913.54 o 
  13   2   0      373.88      -88.67    414.33 o 
   1   3   0    12883.28    10666.80   1419.96 o 
   2   3   0    15203.73    12736.91   2737.76 o 
   3   3   0     5295.57     3861.00    599.86 o 
   4   3   0     7019.70     7356.31    325.89 o 
   5   3   0     4859.42     5133.97    190.76 o 
   6   3   0     1344.16     1396.86    140.16 o 
   7   3   0     2621.28     2947.42    198.40 o 
   8   3   0      184.28      322.66    193.48 o 
   9   3   0     4913.72     5219.65    319.49 o 
  10   3   0     1134.49     1160.54    303.69 o 
  11   3   0      322.57      208.16    297.28 o 
  12   3   0      928.83      904.00    434.10 o 
  13   3   0     1413.24      853.41    455.89 o 
   0   4   0    26627.46    23703.04   7412.46 o 
   1   4   0     7420.43     5454.46   1350.13 o 
   2   4   0    54613.59    53535.82   2302.09 o 
   3   4   0      161.49      224.92     66.36 o 
   4   4   0    49302.30    41248.65   7300.70 o 
   5   4   0      115.37      159.39    112.80 o 
   6   4   0     2686.75     2145.60    527.27 o 
   7   4   0     4562.67     4618.27    295.30 o 
   8   4   0    24956.77    24094.60    620.48 o 
   9   4   0     1071.47     1221.48    304.17 o 
  10   4   0    10478.97    10268.48    529.91 o 
  11   4   0     1905.44     1502.35    344.45 o 
  12   4   0     6705.11     5587.36    606.65 o 
  13   4   0       17.25      -65.21    572.66 o 
   1   5   0    23164.91    22621.47   1069.51 o 
   2   5   0     4954.80     5101.39    260.76 o 
   3   5   0     8537.74     7591.45    536.02 o 
   4   5   0     6880.99     7108.18    289.69 o 
   5   5   0    14563.41     9639.39   3215.83 o 
   6   5   0     7672.39     7410.36    349.85 o 
   7   5   0    14904.93    14262.11    527.98 o 
   8   5   0     1716.79     1637.03    394.22 o 
   9   5   0     2408.48     2005.46    341.22 o 
  10   5   0       10.82      120.21    291.46 o 
  11   5   0     3187.18     3333.50    425.93 o 
  12   5   0     1001.65      648.80    363.24 o 
   0   6   0    28597.58    28705.91   2066.94 o 
   1   6   0      210.89      167.39    119.07 o 
   2   6   0     5988.31     5877.89    295.42 o 
   3   6   0     1448.21     1453.41    141.82 o 
   4   6   0      585.18      404.36    126.78 o 
   5   6   0      436.40      478.74    165.20 o 
   6   6   0    27549.37    25756.52    641.67 o 
   7   6   0      435.31      538.39    275.74 o 
   8   6   0     3086.23     2992.57    370.26 o 
   9   6   0      521.44      222.15    291.99 o 
  10   6   0     6185.03     6189.65    592.60 o 
  11   6   0     1145.56      462.18    352.38 o 
  12   6   0     6271.37     7023.62    986.50 o 
   1   7   0    12108.97    12241.80    694.10 o 
   2   7   0      197.68      295.95    143.78 o 
   3   7   0     7828.59     7613.51    378.15 o 
   4   7   0     1336.74     1261.31    184.51 o 
   5   7   0    21705.35    20591.97    594.32 o 
   6   7   0      681.09      321.24    272.26 o 
   7   7   0     6526.87     5885.48    441.98 o 
   8   7   0      499.20      363.16    292.92 o 
   9   7   0     9153.62     8503.50    536.45 o 
  10   7   0     1471.91     1024.58    366.50 o 
  11   7   0    10653.09    10683.59   1100.12 o 
   0   8   0       22.40       49.34    204.39 o 
   1   8   0      852.15      738.70    159.01 o 
   2   8   0     5492.89     5916.39    307.25 o 
   3   8   0      943.18      961.46    185.32 o 
   4   8   0     3245.78     3112.43    345.93 o 
   5   8   0     1845.39     1660.05    313.81 o 
   6   8   0      732.90      626.65    295.23 o 
   7   8   0      134.28       -3.37    279.71 o 
   8   8   0     4306.14     3698.62    422.20 o 
   9   8   0        5.77       34.11    326.97 o 
  10   8   0      934.26      973.58    672.73 o 
   1   9   0     5092.52     5460.46    300.23 o 
   2   9   0     2061.35     2113.26    229.87 o 
   3   9   0    24271.59    25057.70   1074.47 o 
   4   9   0     1433.78     1540.36    319.03 o 
   5   9   0     2556.33     2659.04    365.04 o 
   6   9   0      426.11      245.48    297.24 o 
   7   9   0    13531.22    12733.19    614.39 o 
   8   9   0      192.14       27.74    332.57 o 
   0  10   0      388.55      414.92    328.71 o 
   1  10   0      157.82      216.02    220.20 o 
   2  10   0      244.15      775.60    279.98 o 
   3  10   0     1949.69     2288.87    347.11 o 
   4  10   0      747.69     1034.06    324.13 o 
   5  10   0       67.15      -51.21    299.72 o 
   6  10   0       12.56      -25.36    318.59 o 
   7  10   0      716.88      903.89    372.72 o 
   1  11   0     7649.83     8618.58    553.54 o 
   2  11   0      302.31      635.96    397.48 o 
   3  11   0     6579.29     8173.51    803.46 o 
   4  11   0     1532.28     1751.71    383.08 o 
   5  11   0     8825.91     9482.00    606.19 o 
   6  11   0       40.12     -508.10    524.24 o 
   0  12   0       20.06      186.58    610.10 o 
   1  12   0      734.70      619.14    624.31 o 
   2  12   0       85.74        3.97    415.38 o 
   3  12   0      108.37      321.51    588.80 o 
 -11   0   1       33.72     -323.52    323.52 o 
  -9   0   1     2891.32     3381.12    307.33 o 
  -7   0   1     6946.52     8223.71    627.13 o 
  -5   0   1      440.01      379.19    140.13 o 
  -3   0   1   108451.73   136882.98   8138.59 o 
  -1   0   1    10394.82     7414.85   2857.34 o 
   1   0   1     7546.90     8219.39    167.87 o 
   3   0   1    53660.43    59790.96   1496.89 o 
   5   0   1     1430.48     1718.19    172.99 o 
   7   0   1     2938.40     3251.69    263.07 o 
   9   0   1    13330.24    14969.79    616.04 o 
  11   0   1        6.81      167.21    459.03 o 
 -13   1   1    16962.75    16701.99   1225.37 o 
 -12   1   1      453.54      -73.07    380.35 o 
 -11   1   1    13277.34    14716.64    790.50 o 
 -10   1   1     1442.67     1436.56    222.70 o 
  -9   1   1    26269.62    30581.84   1036.34 o 
  -8   1   1      119.86       63.05    153.34 o 
  -7   1   1    17385.91    20401.03    736.30 o 
  -6   1   1     2098.44     2563.77    150.05 o 
  -5   1   1    18537.51    21359.55    736.36 o 
  -4   1   1       28.58      142.90     68.48 o 
  -3   1   1    35615.09    38280.73   4550.17 o 
  -2   1   1      182.37      327.84     52.15 o 
  -1   1   1    26571.93    28190.20   1253.24 o 
   0   1   1     1165.61     1206.42     47.73 o 
   1   1   1    37745.27    37529.84   2470.27 o 
   2   1   1    13565.46    14399.35    610.85 o 
   3   1   1    39288.04    43611.79   1884.57 o 
   4   1   1      590.12      669.60     88.21 o 
   5   1   1    33183.31    33648.52   3845.31 o 
   6   1   1     1051.36     1226.05    133.05 o 
   7   1   1    22159.36    25623.40    867.38 o 
   8   1   1     4287.13     4682.52    274.25 o 
   9   1   1    19976.12    21924.04    610.14 o 
  10   1   1     1719.61     1789.54    310.92 o 
  11   1   1    15969.75    18533.71   1299.07 o 
  12   1   1       37.76      109.75    506.81 o 
 -13   2   1      355.79       22.60    654.01 o 
 -12   2   1      132.11      301.27    376.37 o 
 -11   2   1      757.61      505.47    285.66 o 
 -10   2   1     2515.27     2642.86    287.27 o 
  -9   2   1     2574.85     3014.74    206.99 o 
  -8   2   1     3973.55     4455.18    228.94 o 
  -7   2   1      143.29      255.80    135.34 o 
  -6   2   1       30.65       65.57    107.86 o 
  -5   2   1    36314.57    42833.71   2583.93 o 
  -4   2   1     8542.41     8046.54   1346.83 o 
  -3   2   1     6163.85     7424.43    291.26 o 
  -2   2   1     3783.35     2433.25    684.21 o 
  -1   2   1    33025.53    33439.79   1965.03 o 
   0   2   1     1674.43     1759.42     93.31 o 
   1   2   1    21870.03    21019.52    292.75 o 
   2   2   1    24598.16    17455.76   5883.17 o 
   3   2   1     2250.22     1806.55    269.12 o 
   4   2   1     3481.47     3577.03    175.45 o 
   5   2   1    14424.94    15693.78    603.71 o 
   6   2   1    13715.19    14720.61    834.61 o 
   7   2   1    13018.89    14673.43    686.25 o 
   8   2   1    13294.45    13765.96    590.48 o 
   9   2   1      141.68      171.77    203.59 o 
  10   2   1      372.20      204.66    215.01 o 
  11   2   1     9670.53     9617.55    657.13 o 
  12   2   1     2706.79     2239.64    487.40 o 
  13   2   1      441.73     -371.23    521.65 o 
 -13   3   1     8516.66     8322.19    867.06 o 
 -12   3   1       14.74      -73.24    304.41 o 
 -11   3   1    13356.63    13461.87    681.23 o 
 -10   3   1      301.15      296.46    273.24 o 
  -9   3   1     4797.62     4307.03    369.28 o 
  -8   3   1     6018.79     6367.57    257.64 o 
  -7   3   1    31144.13    33283.64   1092.84 o 
  -6   3   1       40.53      -29.76    103.30 o 
  -5   3   1    27270.81    26275.57   3507.57 o 
  -4   3   1      284.38      306.40     90.97 o 
  -3   3   1    11046.67    10269.09   1054.72 o 
  -2   3   1      591.13      336.16    163.74 o 
  -1   3   1    74872.73    66226.16   8494.45 o 
   0   3   1    19554.22    17417.46   2314.38 o 
   1   3   1    18385.94    14285.02   1922.23 o 
   2   3   1     4077.10     4022.15    161.58 o 
   3   3   1    34249.09    33413.53   1008.28 o 
   4   3   1     3326.98     3212.07    144.71 o 
   5   3   1    31110.51    31072.12    961.03 o 
   6   3   1    11505.84    11522.07    658.37 o 
   7   3   1    12905.26    13744.55    642.74 o 
   8   3   1       86.30       31.68    191.04 o 
   9   3   1    17194.83    18136.54    797.95 o 
  10   3   1     2306.85     2354.88    347.42 o 
  11   3   1     3748.60     3183.30    499.83 o 
  12   3   1      338.09       -4.89    403.50 o 
  13   3   1     5747.33     5589.92    646.93 o 
 -13   4   1      554.55      519.72    601.71 o 
 -12   4   1    10886.51    10835.56    606.77 o 
 -11   4   1     5706.29     5485.46    945.37 o 
 -10   4   1     3766.26     3153.28    376.31 o 
  -9   4   1       22.92     -226.71    258.73 o 
  -8   4   1     5859.08     5487.44    393.23 o 
  -7   4   1     9291.63     9638.61    279.50 o 
  -6   4   1     4565.99     3609.38    644.46 o 
  -5   4   1     4664.01     4277.82    214.75 o 
  -4   4   1     1176.38     1076.17    113.82 o 
  -3   4   1    10452.03     9815.88    944.27 o 
  -2   4   1    14775.95    14231.28    700.16 o 
  -1   4   1     5846.25     5764.52    351.77 o 
   0   4   1    13902.23    10028.24   2491.00 o 
   1   4   1    11445.72    10734.01    462.73 o 
   2   4   1      209.49      257.05     80.54 o 
   3   4   1      160.42      165.82     82.13 o 
   4   4   1    73680.58    73433.95   1043.71 o 
   5   4   1     4796.93     2126.98   1170.01 o 
   6   4   1      982.57     1094.56    203.98 o 
   7   4   1      684.08      718.80    209.51 o 
   8   4   1     6957.70     7119.15    352.26 o 
   9   4   1     3544.50     3035.96    366.94 o 
  10   4   1    12954.03    11972.77    555.05 o 
  11   4   1     1337.66      900.00    335.70 o 
  12   4   1     1659.81      752.69    454.29 o 
 -12   5   1      774.96      217.56    344.63 o 
 -11   5   1     6045.05     5701.45    537.64 o 
 -10   5   1     1488.61     1256.34    325.28 o 
  -9   5   1    22094.04    19816.44    631.65 o 
  -8   5   1      181.50      248.47    266.09 o 
  -7   5   1     3279.62     3020.59    293.38 o 
  -6   5   1       45.77       47.15    170.42 o 
  -5   5   1    18735.38    13298.90   4321.80 o 
  -4   5   1      952.59      212.47    237.96 o 
  -3   5   1    38167.36    31686.71   4364.86 o 
  -2   5   1     4093.21     3588.36    503.67 o 
  -1   5   1     3229.28     3067.30    152.98 o 
   0   5   1    12573.34    12117.26    630.66 o 
   1   5   1    50020.68    48331.73   2150.45 o 
   2   5   1     2031.08     2237.42    130.37 o 
   3   5   1    12046.64    11467.60    418.44 o 
   4   5   1     9537.12     5235.60   2357.33 o 
   5   5   1     3438.70     2918.48    547.94 o 
   6   5   1     6199.17     6092.47    325.97 o 
   7   5   1    13886.89    13364.08    671.03 o 
   8   5   1      333.55      319.73    273.03 o 
   9   5   1     1201.13      930.28    300.63 o 
  10   5   1      369.40      368.86    305.21 o 
  11   5   1     3955.57     3786.44    451.01 o 
  12   5   1     2214.92     2028.81    534.33 o 
 -12   6   1     4891.88     4903.64    801.53 o 
 -11   6   1       47.18      -69.80    328.89 o 
 -10   6   1     7400.81     6103.17    490.93 o 
  -9   6   1     4852.09     4620.55    427.85 o 
  -8   6   1     9246.06     8149.19    491.31 o 
  -7   6   1     3400.75     3442.70    361.82 o 
  -6   6   1    14463.89    13714.47    421.56 o 
  -5   6   1      316.62      320.89    169.67 o 
  -4   6   1     9532.30     9344.46    395.58 o 
  -3   6   1    11394.97    11103.82    584.82 o 
  -2   6   1    15349.65    14764.05    909.42 o 
  -1   6   1     1397.40     1400.67    143.56 o 
   0   6   1     7896.92     7842.22    452.43 o 
   1   6   1     1500.94     1554.26    145.58 o 
   2   6   1    17448.89    17389.45    718.50 o 
   3   6   1    11481.74     8583.93   1844.43 o 
   4   6   1    10275.16     9552.52    382.08 o 
   5   6   1      467.42      520.58    197.57 o 
   6   6   1    19398.42    18662.77    460.56 o 
   7   6   1      910.74      899.16    283.99 o 
   8   6   1     3757.68     3418.77    379.31 o 
   9   6   1     2780.15     2305.58    366.90 o 
  10   6   1     8483.93     8245.45    672.98 o 
  11   6   1      602.97      448.58    353.12 o 
 -11   7   1     2986.93     3391.50    552.38 o 
 -10   7   1       60.97     -299.71    320.93 o 
  -9   7   1      484.72      512.42    316.89 o 
  -8   7   1     3181.76     2969.73    378.90 o 
  -7   7   1     9174.68     8224.54    491.67 o 
  -6   7   1      373.26       78.59    256.94 o 
  -5   7   1     7927.04     7504.74    368.77 o 
  -4   7   1      548.55      500.04    209.59 o 
  -3   7   1     6563.66     6270.99    358.50 o 
  -2   7   1     7239.32     7055.47    399.89 o 
  -1   7   1    20701.09    20946.93   1006.21 o 
   0   7   1       15.56      -59.78    137.42 o 
   1   7   1     3989.48     4332.28    213.39 o 
   2   7   1    12119.16    11994.01    539.49 o 
   3   7   1    10227.67     9403.06    328.35 o 
   4   7   1     3771.57     3871.14    279.09 o 
   5   7   1     9122.54     8313.08    372.17 o 
   6   7   1        5.46      -23.34    259.48 o 
   7   7   1      744.57      525.99    312.00 o 
   8   7   1     7729.41     6979.05    487.15 o 
   9   7   1     1255.95      871.20    337.25 o 
  10   7   1     1295.21     1148.85    376.14 o 
  11   7   1     2355.52     1543.01    712.11 o 
 -10   8   1     5637.02     5403.31    516.28 o 
  -9   8   1      562.53      273.68    334.72 o 
  -8   8   1    12727.33    12175.99    590.90 o 
  -7   8   1      320.86      169.61    285.15 o 
  -6   8   1     9245.88     9058.39    526.16 o 
  -5   8   1     1101.36     1171.37    292.05 o 
  -4   8   1    20413.83    20377.82    519.33 o 
  -3   8   1      342.60      331.17    205.14 o 
  -2   8   1     8151.43     8486.61    433.38 o 
  -1   8   1      133.43       75.08    141.73 o 
   0   8   1    33918.85    35365.33   1623.51 o 
   1   8   1     2904.14     3107.45    233.96 o 
   2   8   1    18659.51    18508.82    820.16 o 
   3   8   1      515.44      387.85    197.83 o 
   4   8   1     9311.95     8850.35    390.52 o 
   5   8   1     1833.20     1608.95    314.19 o 
   6   8   1     9337.24     9463.53    518.63 o 
   7   8   1        5.72     -278.52    278.52 o 
   8   8   1    12552.83    11548.59    598.42 o 
   9   8   1      357.89      291.30    342.10 o 
  -9   9   1      969.23     -135.58    599.13 o 
  -8   9   1      102.11      -70.67    328.29 o 
  -7   9   1     2704.12     2812.14    401.21 o 
  -6   9   1     3830.76     3879.98    416.59 o 
  -5   9   1      299.03      489.06    286.92 o 
  -4   9   1     2788.94     3145.87    305.12 o 
  -3   9   1      628.22      569.00    229.83 o 
  -2   9   1      155.21      302.18    213.90 o 
  -1   9   1     2547.56     2766.85    240.48 o 
   0   9   1     5922.98     6571.87    322.85 o 
   1   9   1     1269.29     1554.91    219.54 o 
   2   9   1      696.04      689.37    196.78 o 
   3   9   1      777.38     1034.95    288.15 o 
   4   9   1      859.71      658.29    287.94 o 
   5   9   1     1425.03     1168.93    325.65 o 
   6   9   1     2470.73     2404.06    378.10 o 
   7   9   1      301.85      546.74    331.02 o 
   8   9   1      478.18      288.37    345.98 o 
  -7  10   1       25.85      -96.00    333.15 o 
  -6  10   1    15906.54    17082.65    932.88 o 
  -5  10   1        3.16     -218.50    286.71 o 
  -4  10   1     8736.20     8738.20    527.72 o 
  -3  10   1       83.02      -23.45    232.15 o 
  -2  10   1    19019.02    20129.31   1094.02 o 
  -1  10   1       84.36      178.95    266.98 o 
   0  10   1     6375.44     7098.28    407.55 o 
   1  10   1      512.39      530.22    205.90 o 
   2  10   1    13325.22    14537.13   1038.09 o 
   3  10   1      573.57      499.98    375.19 o 
   4  10   1     8148.22     8302.78    522.12 o 
   5  10   1        8.53       63.24    309.29 o 
   6  10   1     7254.26     7518.55    551.89 o 
   7  10   1      149.68       49.85    467.10 o 
  -6  11   1      640.01      978.75    623.66 o 
  -5  11   1        0.53       10.41    353.17 o 
  -4  11   1      709.98      473.31    426.58 o 
  -3  11   1       88.88      120.80    386.55 o 
  -2  11   1     2742.03     3006.51    405.65 o 
  -1  11   1     1644.00     1799.24    363.68 o 
   0  11   1     1341.77     1381.15    343.70 o 
   1  11   1      803.76     1482.33    641.09 o 
   2  11   1      609.74      776.90    409.58 o 
   3  11   1      269.00      496.60    326.16 o 
   4  11   1     1212.33     1318.13    368.73 o 
   5  11   1      120.04     -318.45    384.26 o 
  -3  12   1      604.89     1400.98    676.60 o 
  -2  12   1     5294.20     6612.20    799.91 o 
  -1  12   1      150.19       28.98    432.26 o 
   0  12   1     7302.73     9245.17   1065.91 o 
   1  12   1      223.52     -357.67    603.65 o 
   3  12   1       42.47     -482.92    540.38 o 
 -12   0   2    12960.50    13536.55   1061.39 o 
 -10   0   2      653.65      758.16    256.18 o 
  -8   0   2    87716.99   103237.14   5367.00 o 
  -6   0   2    29221.58    33666.80   1476.06 o 
  -4   0   2    13734.67    11676.94   4233.04 o 
  -2   0   2    94066.45    98180.64  11208.48 o 
   0   0   2    32054.25    33491.41   1368.42 o 
   2   0   2    11616.44    11639.81    224.09 o 
   4   0   2    54872.83    48729.04  16699.96 o 
   6   0   2     1732.37     1809.08    209.72 o 
   8   0   2    36440.86    37977.25    810.27 o 
  10   0   2     2117.49     2274.58    726.64 o 
  12   0   2     1868.91     2147.31    624.95 o 
 -14   1   2     3534.55     2141.50    808.31 o 
 -13   1   2      230.37      628.18    688.22 o 
 -12   1   2    13941.61    14088.04    992.63 o 
 -11   1   2      240.37      271.96    240.88 o 
 -10   1   2    15532.95    17046.78    495.38 o 
  -9   1   2        2.65      276.90    160.41 o 
  -8   1   2     7682.00     9098.26    329.24 o 
  -7   1   2      809.52     1078.60    146.63 o 
  -6   1   2    35275.64    40715.70    957.39 o 
  -5   1   2      301.56      399.18     97.82 o 
  -4   1   2     5144.63     3129.07    965.82 o 
  -3   1   2     8431.54     9348.38    349.02 o 
  -2   1   2     6069.74     6475.44    392.21 o 
  -1   1   2     2524.45     1839.51    397.72 o 
   0   1   2    18753.80    15961.96   2358.34 o 
   1   1   2     6095.66     6031.15    185.31 o 
   2   1   2    26091.96    21193.25   4194.43 o 
   3   1   2    13143.23    11272.23   1870.97 o 
   4   1   2    32832.93    34976.25   1021.59 o 
   5   1   2     1426.35     1022.40    277.69 o 
   6   1   2    18196.55    19069.34    570.65 o 
   7   1   2     1124.52     1223.53    186.67 o 
   8   1   2    31789.59    32722.98    917.62 o 
   9   1   2      399.31      352.06    252.42 o 
  10   1   2    15431.22    16651.70   1051.68 o 
  11   1   2      220.47     -247.90    270.37 o 
  12   1   2     6351.62     6951.31    880.62 o 
  13   1   2      178.68      100.72    555.23 o 
 -14   2   2     3627.69     2009.15    826.38 o 
 -13   2   2     2826.31     2802.60    787.00 o 
 -12   2   2     2242.03     1711.74    343.15 o 
 -11   2   2     1640.84     1617.23    287.25 o 
 -10   2   2    31111.67    34283.15   1641.23 o 
  -9   2   2      388.01      461.56    191.60 o 
  -8   2   2     6277.00     6728.38    333.82 o 
  -7   2   2     9832.08    10904.07    420.48 o 
  -6   2   2    39273.89    44742.33   1185.77 o 
  -5   2   2       35.22       21.52     45.72 o 
  -4   2   2    62966.15    72348.80   3199.12 o 
  -3   2   2      621.90      248.30    212.74 o 
  -2   2   2    26311.50    26578.98   1305.84 o 
  -1   2   2    37155.66    37508.53   1318.13 o 
   0   2   2    19812.62    18690.86    196.41 o 
   1   2   2    36705.83    31497.45   5865.92 o 
   2   2   2     7687.51     3372.64   1994.28 o 
   3   2   2     7627.00     6194.55   1249.74 o 
   4   2   2     2816.67     2617.20    145.88 o 
   5   2   2    10992.83    10830.96    426.80 o 
   6   2   2    24226.30    25486.15   1045.18 o 
   7   2   2     2845.98     2963.69    221.72 o 
   8   2   2     1167.58     1456.32    227.27 o 
   9   2   2     2629.82     2658.03    272.07 o 
  10   2   2     7957.63     8049.38   1093.03 o 
  11   2   2     5075.48     4950.12    592.81 o 
  12   2   2     3044.28     2537.42    622.05 o 
 -13   3   2     1004.43      459.72    533.60 o 
 -12   3   2      760.55      602.28    316.86 o 
 -11   3   2     3364.49     3421.08    389.08 o 
 -10   3   2     7612.41     7508.74    473.22 o 
  -9   3   2     4330.00     4521.34    278.61 o 
  -8   3   2    32286.99    34182.21   1058.38 o 
  -7   3   2     4721.69     3961.84    769.16 o 
  -6   3   2      420.44      340.92    125.49 o 
  -5   3   2    11274.49    11844.66    435.59 o 
  -4   3   2    22456.65    23046.71   1078.71 o 
  -3   3   2     1237.73     1013.48     83.94 o 
  -2   3   2    35601.54    30432.91   3658.11 o 
  -1   3   2     2577.11     1876.77    494.16 o 
   0   3   2     3959.65     1744.65    742.91 o 
   1   3   2     4810.74     2717.29    867.12 o 
   2   3   2    27407.97    26218.96    911.54 o 
   3   3   2       19.25       31.58    118.67 o 
   4   3   2    34841.13    33627.06   1679.96 o 
   5   3   2     1521.67     1296.51    209.01 o 
   6   3   2    27599.57    27599.57    989.44 o 
   7   3   2     1349.26     1369.69    229.48 o 
   8   3   2     8206.12     8107.36    416.82 o 
   9   3   2      551.09      516.04    224.79 o 
  10   3   2     4430.27     4460.81    393.01 o 
  11   3   2      234.36      295.35    382.17 o 
  12   3   2    12995.61    13075.56    794.33 o 
 -13   4   2     3232.92     2974.12    519.01 o 
 -12   4   2     6065.17     5164.64    480.33 o 
 -11   4   2     2863.16     2709.02    386.55 o 
 -10   4   2     6785.64     6893.11    472.34 o 
  -9   4   2     6748.39     6370.97    464.45 o 
  -8   4   2     5429.77     5482.14    295.44 o 
  -7   4   2     3992.88     4252.58    253.12 o 
  -6   4   2     6534.96     6775.31    337.20 o 
  -5   4   2     4290.12     4365.18    183.54 o 
  -4   4   2    29017.00    27760.48   1261.81 o 
  -3   4   2    13742.74    12766.53    734.97 o 
  -2   4   2     3020.41     2882.87    183.98 o 
  -1   4   2      353.74      497.33     93.86 o 
   0   4   2    17483.63    11934.22   3176.32 o 
   1   4   2    26003.45    24685.19   1049.09 o 
   2   4   2    13153.14    12820.29    283.92 o 
   3   4   2     1528.95     1298.85    128.14 o 
   4   4   2    15993.78    12124.67   3379.00 o 
   5   4   2      579.56      214.34    239.77 o 
   6   4   2     9270.58     9564.32    376.27 o 
   7   4   2    14037.80    13913.67    448.06 o 
   8   4   2     7270.98     6989.90    359.79 o 
   9   4   2     2357.43     2325.45    281.56 o 
  10   4   2     4712.11     4649.47    426.83 o 
  11   4   2      734.98      458.91    408.73 o 
  12   4   2     5714.10     4540.48    596.16 o 
 -13   5   2     3108.34     2140.99    495.33 o 
 -12   5   2     5725.99     5017.93    583.38 o 
 -11   5   2     1059.64      760.43    337.50 o 
 -10   5   2     1988.43     1764.75    347.33 o 
  -9   5   2     5684.13     5662.57    463.65 o 
  -8   5   2      911.73      510.05    220.43 o 
  -7   5   2     5882.08     5768.24    295.51 o 
  -6   5   2    20056.82    20087.38    995.49 o 
  -5   5   2     5952.31     3651.82   1265.07 o 
  -4   5   2      503.27      300.20    138.69 o 
  -3   5   2     2858.32     2857.32    190.58 o 
  -2   5   2     8658.86     7319.87    540.99 o 
  -1   5   2    11725.33    11167.51    439.25 o 
   0   5   2    40444.38    39832.10   1523.23 o 
   1   5   2     4750.93     4795.62    200.23 o 
   2   5   2     5442.51     3082.22   1098.30 o 
   3   5   2     2272.68     2025.48    167.58 o 
   4   5   2    17769.64    14506.90   2934.34 o 
   5   5   2     4276.81     4379.84    289.85 o 
   6   5   2    12984.56    12977.41    774.00 o 
   7   5   2     3378.62     3725.73    336.77 o 
   8   5   2     3177.63     3176.49    295.30 o 
   9   5   2      504.69      118.10    286.81 o 
  10   5   2    10734.33     9887.25    556.21 o 
  11   5   2      987.09      690.20    442.61 o 
 -12   6   2     2050.45     1932.60    495.55 o 
 -11   6   2     4920.61     4275.87    466.37 o 
 -10   6   2      290.23      118.30    302.94 o 
  -9   6   2     5131.35     4805.83    469.58 o 
  -8   6   2     6604.20     6536.45    603.43 o 
  -7   6   2     1443.72     1304.15    248.02 o 
  -6   6   2     6986.19     6862.78    563.50 o 
  -5   6   2    20731.16    21264.14    897.43 o 
  -4   6   2      324.04      353.17    151.74 o 
  -3   6   2     2480.86     2678.61    217.84 o 
  -2   6   2    12997.36    12828.52    662.08 o 
  -1   6   2    11594.49    11418.05    700.93 o 
   0   6   2      749.96      940.82    137.89 o 
   1   6   2     3584.75     3639.53    185.31 o 
   2   6   2     9588.47     6317.54   1734.44 o 
   3   6   2    16488.34    15699.79    352.00 o 
   4   6   2     2318.29     2415.23    248.36 o 
   5   6   2     3660.30     3444.13    274.56 o 
   6   6   2     6989.10     6502.41    358.63 o 
   7   6   2     5056.24     5295.43    353.86 o 
   8   6   2     7403.03     6804.77    473.84 o 
   9   6   2     3895.89     3315.77    409.53 o 
  10   6   2     1566.23      992.52    352.85 o 
  11   6   2     3116.13     2517.24    729.54 o 
 -11   7   2     2897.97     2884.93    448.37 o 
 -10   7   2     1772.30     1783.56    384.10 o 
  -9   7   2     5370.72     4417.58    441.14 o 
  -8   7   2      529.54      155.84    286.98 o 
  -7   7   2     6264.22     5773.29    434.76 o 
  -6   7   2      981.11      974.89    232.62 o 
  -5   7   2      428.57      395.68    209.53 o 
  -4   7   2    22785.21    24704.90   1258.35 o 
  -3   7   2    14506.70    15166.23    580.48 o 
  -2   7   2      288.76      359.33    149.97 o 
  -1   7   2     3097.95     3344.85    202.34 o 
   0   7   2     5854.71     6062.45    259.94 o 
   1   7   2     2055.29     2014.93    234.09 o 
   2   7   2    27039.91    26130.25   1047.29 o 
   3   7   2    17399.70    16315.48    562.41 o 
   4   7   2     2196.41     2015.02    243.70 o 
   5   7   2     2174.48     1914.33    250.95 o 
   6   7   2     2681.89     2302.27    340.78 o 
   7   7   2     3184.22     2982.24    377.30 o 
   8   7   2     4886.59     4546.69    438.17 o 
   9   7   2     6001.60     5753.97    494.63 o 
  10   7   2       80.58       92.05    347.83 o 
 -10   8   2     2631.87     2412.82    426.76 o 
  -9   8   2     2030.71     1842.25    390.22 o 
  -8   8   2      110.22     -247.89    288.14 o 
  -7   8   2    10592.40    10710.69    816.40 o 
  -6   8   2      127.08      186.10    273.95 o 
  -5   8   2     2243.52     2301.01    274.83 o 
  -4   8   2     2951.23     2688.82    274.44 o 
  -3   8   2    17634.74    18954.80    786.12 o 
  -2   8   2       39.71       49.50    142.43 o 
  -1   8   2    20229.55    20779.39    828.31 o 
   0   8   2     2587.34     2789.95    225.60 o 
   1   8   2    15854.83    15895.88    755.52 o 
   2   8   2      502.93      638.63    179.01 o 
   3   8   2     4111.72     3986.21    298.26 o 
   4   8   2     1375.32     1346.82    239.05 o 
   5   8   2    18253.38    17865.92    610.47 o 
   6   8   2     4807.83     4744.68    510.56 o 
   7   8   2     1063.87      708.25    322.32 o 
   8   8   2      476.59      438.43    334.39 o 
   9   8   2     3183.43     3021.14    443.69 o 
  -9   9   2     2857.09     2696.40    439.02 o 
  -8   9   2     1844.84     1908.58    394.46 o 
  -7   9   2      710.36      903.19    335.49 o 
  -6   9   2      200.56       17.40    283.05 o 
  -5   9   2     9156.42     9065.53    631.33 o 
  -4   9   2      216.01      191.51    223.74 o 
  -3   9   2      888.06      835.93    236.11 o 
  -2   9   2     3265.25     3507.31    355.30 o 
  -1   9   2     2412.33     2766.12    281.42 o 
   0   9   2      291.89      362.62    184.40 o 
   1   9   2    14473.00    15213.53    887.75 o 
   2   9   2     1229.61     1362.89    245.90 o 
   3   9   2     3087.86     3150.63    293.55 o 
   4   9   2      257.22      350.62    275.17 o 
   5   9   2     9339.08     9445.29    532.66 o 
   6   9   2     2417.88     2613.44    394.15 o 
   7   9   2     5639.97     6305.91    518.80 o 
   8   9   2       46.62     -291.95    334.04 o 
  -8  10   2       55.50     -482.27    558.45 o 
  -7  10   2     1683.14     1865.48    402.73 o 
  -6  10   2      151.48       88.00    317.40 o 
  -5  10   2     7722.56     8071.11    562.81 o 
  -4  10   2       49.61       39.03    235.83 o 
  -3  10   2     6781.84     7534.16    510.89 o 
  -2  10   2      342.60      422.53    279.70 o 
  -1  10   2     7642.24     7865.40    499.47 o 
   0  10   2      467.09      453.57    230.96 o 
   1  10   2    10844.83    10945.18    741.95 o 
   2  10   2      349.32      379.83    234.20 o 
   3  10   2    10490.01    10627.71    553.57 o 
   4  10   2      781.27      783.72    327.44 o 
   5  10   2     3249.80     3659.51    436.18 o 
   6  10   2      450.75      273.40    344.13 o 
  -6  11   2      813.90     1388.07    617.85 o 
  -5  11   2     2028.61     1685.49    490.63 o 
  -4  11   2     1091.03     1339.00    462.88 o 
  -3  11   2     1908.57     2888.68    408.96 o 
  -2  11   2      211.39      344.14    320.24 o 
  -1  11   2     5694.29     6370.33    534.60 o 
   0  11   2      188.21      532.96    385.71 o 
   1  11   2     4053.81     4687.61    545.87 o 
   2  11   2     1709.38     2129.93    385.31 o 
   3  11   2     2780.64     2891.01    419.12 o 
   4  11   2     1387.42     1717.93    390.73 o 
   5  11   2     5170.74     5790.18    667.89 o 
  -3  12   2     5496.29     6702.00    779.90 o 
  -2  12   2       55.73      270.94    350.63 o 
  -1  12   2     3031.34     3357.22    551.23 o 
   0  12   2       39.41     -231.77    613.33 o 
 -13   0   3      145.81      -74.89    650.78 o 
 -11   0   3    32223.73    35914.79   4377.25 o 
  -9   0   3    30970.52    35293.63   1238.24 o 
  -7   0   3    14798.55    16275.21    600.33 o 
  -5   0   3   102391.41   112541.19   4352.73 o 
  -3   0   3    55288.25    44970.57  14207.62 o 
  -1   0   3    58079.76    63009.00   2792.62 o 
   1   0   3   166302.70   157419.16  15501.92 o 
   3   0   3     6390.31     6049.11    315.84 o 
   5   0   3    64375.26    62820.04   1379.89 o 
   7   0   3    26241.64    26988.69   1429.06 o 
   9   0   3     1464.56     1162.27    343.31 o 
  11   0   3    15669.14    18384.46   1105.93 o 
 -14   1   3      309.28       38.74    710.82 o 
 -13   1   3      273.29      144.28    468.82 o 
 -12   1   3      121.77      284.42    315.77 o 
 -11   1   3     1759.60     2016.70    248.41 o 
 -10   1   3      262.70      312.68    196.55 o 
  -9   1   3     2333.21     2537.56    202.54 o 
  -8   1   3      268.64      156.24    151.79 o 
  -7   1   3      405.15      401.20    136.55 o 
  -6   1   3     3250.09     3584.75    171.38 o 
  -5   1   3    12771.53    13663.14    486.90 o 
  -4   1   3    23697.14    24855.49   1318.81 o 
  -3   1   3     1837.88     1321.11    291.73 o 
  -2   1   3     4320.52     3146.30    639.27 o 
  -1   1   3     1388.54     1262.29    200.63 o 
   0   1   3    12000.04    12638.44    337.70 o 
   1   1   3     7567.19     6545.81    716.01 o 
   2   1   3     5377.38     3546.65   1269.44 o 
   3   1   3      416.23      167.37     67.68 o 
   4   1   3     1371.83     1414.59    130.59 o 
   5   1   3     3284.05     2793.19    243.63 o 
   6   1   3      117.84      212.82    149.76 o 
   7   1   3     1239.17     1256.27    191.71 o 
   8   1   3      504.53      307.83    233.44 o 
   9   1   3     2046.40     2127.29    315.31 o 
  10   1   3      113.44       97.77    262.44 o 
  11   1   3      289.77      182.85    471.30 o 
  12   1   3       45.20     -310.67    356.12 o 
 -14   2   3      354.90     -555.87    703.72 o 
 -13   2   3    20128.78    19104.47    866.47 o 
 -12   2   3      505.48      193.37    373.07 o 
 -11   2   3     6818.71     7177.24    411.55 o 
 -10   2   3      761.42      796.57    214.09 o 
  -9   2   3    21422.54    23284.10    753.78 o 
  -8   2   3     1041.58     1094.98    204.58 o 
  -7   2   3    50776.68    55634.16   1031.22 o 
  -6   2   3     5330.70     4450.21    856.79 o 
  -5   2   3    38081.34    43304.04   2202.66 o 
  -4   2   3     1007.15      551.37    194.97 o 
  -3   2   3    27258.71    26890.01    807.49 o 
  -2   2   3      358.72      345.38     87.00 o 
  -1   2   3    70108.91    60928.95   7710.23 o 
   0   2   3    25374.20    19634.05   5885.31 o 
   1   2   3     3331.56     2074.48    486.82 o 
   2   2   3      594.56      488.97    115.26 o 
   3   2   3    87935.59    84770.28   2189.33 o 
   4   2   3     3136.82     1851.77    607.47 o 
   5   2   3    13524.77    13098.18    344.43 o 
   6   2   3     3024.48     2224.53    513.14 o 
   7   2   3    20044.26    20097.02    945.95 o 
   8   2   3      138.50      -91.74    199.19 o 
   9   2   3    17883.18    18578.15    886.56 o 
  10   2   3      401.12      260.21    266.44 o 
  11   2   3     5211.91     5532.11    639.24 o 
  12   2   3      255.33     -308.60    538.44 o 
 -13   3   3     4234.95     3765.83    554.85 o 
 -12   3   3      485.36      508.64    320.53 o 
 -11   3   3       89.71      174.22    276.30 o 
 -10   3   3     1726.01     1761.59    238.23 o 
  -9   3   3     6009.53     6127.05    353.30 o 
  -8   3   3     4355.29     4705.10    274.51 o 
  -7   3   3     2115.46     1635.50    592.43 o 
  -6   3   3     6440.82     6635.54    437.04 o 
  -5   3   3      498.60      576.81    138.38 o 
  -4   3   3     3241.09     3270.42    263.43 o 
  -3   3   3    22603.84    24192.75   1264.15 o 
  -2   3   3    38899.77    39238.99   1252.35 o 
  -1   3   3       40.11      105.26     54.16 o 
   0   3   3     1931.47     1926.95    102.16 o 
   1   3   3      260.89      100.00     85.76 o 
   2   3   3     9728.80     9214.57    302.50 o 
   3   3   3     2915.94     2979.03    202.07 o 
   4   3   3     4965.96     4692.94    266.44 o 
   5   3   3      224.57       42.70     84.89 o 
   6   3   3      182.88      136.53    194.05 o 
   7   3   3     7330.06     7114.27    352.44 o 
   8   3   3     2784.68     2754.90    277.19 o 
   9   3   3       62.28        6.88    245.55 o 
  10   3   3     2452.84     2134.55    341.97 o 
  11   3   3      552.15       39.81    386.31 o 
  12   3   3      193.31      -80.71    412.55 o 
 -13   4   3     6772.51     6698.13    644.43 o 
 -12   4   3      239.90      -10.50    320.64 o 
 -11   4   3     9286.89     9119.02    632.52 o 
 -10   4   3      103.26      -39.35    274.89 o 
  -9   4   3    13875.18    13684.96    589.52 o 
  -8   4   3     2820.98     3088.50    243.71 o 
  -7   4   3    26934.71    28573.98   1298.18 o 
  -6   4   3    11737.56    10285.17   1971.14 o 
  -5   4   3     6993.31     6539.91    952.84 o 
  -4   4   3    16601.72    17583.23    785.84 o 
  -3   4   3    44907.70    44282.21   1827.50 o 
  -2   4   3       13.34      -24.03     63.96 o 
  -1   4   3    12439.24    11613.22    400.75 o 
   0   4   3     1869.42     1720.19    394.55 o 
   1   4   3    26999.14    25866.64    521.16 o 
   2   4   3    24540.58    24717.04    521.83 o 
   3   4   3    28712.70    23935.15   5187.38 o 
   4   4   3     1347.46     1395.53    197.48 o 
   5   4   3    18677.94    17717.25    473.48 o 
   6   4   3      913.58      560.52    211.55 o 
   7   4   3    11593.08    11066.03    582.41 o 
   8   4   3     3349.27     3434.18    380.25 o 
   9   4   3    22703.00    23154.48   1137.15 o 
  10   4   3      873.73      524.73    389.29 o 
  11   4   3     3327.24     2681.37    508.19 o 
  12   4   3     1415.82      661.75    669.50 o 
 -13   5   3      355.11      180.13    412.47 o 
 -12   5   3     1532.69     1102.92    380.32 o 
 -11   5   3     6008.76     4895.44    709.79 o 
 -10   5   3     2242.82     2093.47    359.94 o 
  -9   5   3        2.08     -157.52    271.00 o 
  -8   5   3     9183.09     9659.07    482.65 o 
  -7   5   3    17627.34    17078.57   1024.02 o 
  -6   5   3    12200.25    12534.01    814.45 o 
  -5   5   3     6271.87     6479.43    521.98 o 
  -4   5   3     9707.94     9070.75   1422.17 o 
  -3   5   3      978.43      823.01    310.97 o 
  -2   5   3    31511.34    30934.36    999.69 o 
  -1   5   3    14751.60    14459.85    438.01 o 
   0   5   3    25094.07    24107.61    731.80 o 
   1   5   3       99.13       66.45    101.85 o 
   2   5   3     4368.29     4154.14    214.79 o 
   3   5   3     2115.30     1680.23    774.93 o 
   4   5   3    17219.25    12697.89   3311.19 o 
   5   5   3     3942.95     3796.04    357.60 o 
   6   5   3     8454.51     8887.04    384.72 o 
   7   5   3     3064.64     2898.57    283.29 o 
   8   5   3     4529.59     4298.81    328.15 o 
   9   5   3     1376.10     1155.04    322.33 o 
  10   5   3     1246.32     1025.22    430.20 o 
  11   5   3      636.13      255.86    429.90 o 
 -12   6   3      382.20      563.43    434.10 o 
 -11   6   3     7457.32     6624.95    754.39 o 
 -10   6   3     4312.31     4455.11    442.21 o 
  -9   6   3    12362.17    11568.55    610.47 o 
  -8   6   3      296.93      197.96    232.58 o 
  -7   6   3      993.07      831.24    206.96 o 
  -6   6   3     3143.41     3621.71    322.50 o 
  -5   6   3    16360.24    17176.96    952.18 o 
  -4   6   3     3095.15     3009.32    513.14 o 
  -3   6   3     2001.43     1079.19    499.39 o 
  -2   6   3     7359.41     7310.65    267.35 o 
  -1   6   3     2929.58     3060.00    178.23 o 
   0   6   3     1195.40     1167.16    142.75 o 
   1   6   3    13787.49    10086.89   2277.51 o 
   2   6   3     2411.09     2299.67    198.59 o 
   3   6   3     1368.12     1588.64    229.03 o 
   4   6   3     2486.18     2468.07    256.04 o 
   5   6   3    16180.77    15386.32    534.98 o 
   6   6   3      159.97       55.30    209.71 o 
   7   6   3    14954.26    15075.26    964.91 o 
   8   6   3       50.44       29.50    276.32 o 
   9   6   3     1644.52     1362.39    350.48 o 
  10   6   3      909.72      848.22    356.32 o 
 -11   7   3     1344.99     1625.62    406.63 o 
 -10   7   3     8575.12     7673.94    565.12 o 
  -9   7   3     1789.16     1139.36    333.40 o 
  -8   7   3     2455.46     2275.66    359.32 o 
  -7   7   3      107.30      -65.08    264.39 o 
  -6   7   3    13508.88    14053.03    734.96 o 
  -5   7   3     1969.46     2425.21    377.06 o 
  -4   7   3    22901.83    24017.68   1250.25 o 
  -3   7   3     5748.40     6251.27    336.41 o 
  -2   7   3     2183.00     2210.66    186.13 o 
  -1   7   3       26.82      101.51    142.33 o 
   0   7   3    18538.05    18607.44   1331.47 o 
   1   7   3      461.42      496.25    173.70 o 
   2   7   3    19561.33    18666.11    696.47 o 
   3   7   3     1920.81     1727.42    234.38 o 
   4   7   3     3364.52     3493.26    286.92 o 
   5   7   3     1527.71     1357.54    243.41 o 
   6   7   3    17044.60    16505.21    495.25 o 
   7   7   3      517.10      450.89    294.04 o 
   8   7   3     6977.84     6537.59    502.21 o 
   9   7   3      199.22      -92.52    322.55 o 
  10   7   3     9044.36     8012.05   1012.97 o 
 -10   8   3      129.03     -275.74    335.26 o 
  -9   8   3       94.29     -277.59    318.46 o 
  -8   8   3     4732.80     4250.01    431.69 o 
  -7   8   3     7521.60     7032.77    624.24 o 
  -6   8   3     4558.35     4454.10    333.21 o 
  -5   8   3      449.82      476.03    232.64 o 
  -4   8   3       38.41        9.59    176.17 o 
  -3   8   3     1681.99     1698.73    210.79 o 
  -2   8   3      592.65      779.87    185.74 o 
  -1   8   3     1871.05     2229.08    211.79 o 
   0   8   3     9886.53    10306.69    642.91 o 
   1   8   3      959.70      968.21    187.69 o 
   2   8   3       46.83      106.28    193.89 o 
   3   8   3     3001.34     3163.84    285.74 o 
   4   8   3      741.31      751.68    233.01 o 
   5   8   3     3740.91     3551.33    316.04 o 
   6   8   3      473.59      379.89    297.03 o 
   7   8   3     2408.21     2356.67    386.14 o 
   8   8   3      458.27      370.00    343.97 o 
   9   8   3     4384.01     3673.53    845.75 o 
  -9   9   3      699.68      242.03    360.35 o 
  -8   9   3    12142.24    11593.38    757.33 o 
  -7   9   3      914.72     1113.07    343.91 o 
  -6   9   3     4683.76     4627.36    432.76 o 
  -5   9   3      110.91      -56.35    228.82 o 
  -4   9   3     6494.93     6252.34    381.80 o 
  -3   9   3     1229.96     1185.20    296.53 o 
  -2   9   3    17703.88    19501.48   1425.38 o 
  -1   9   3       15.31     -102.13    204.69 o 
   0   9   3     3466.34     3819.63    269.16 o 
   1   9   3     1630.22     1466.78    253.13 o 
   2   9   3    12816.06    13230.33    464.12 o 
   3   9   3      264.12      460.34    230.58 o 
   4   9   3    14810.20    14767.27    498.87 o 
   5   9   3       44.32      -51.20    293.68 o 
   6   9   3     3923.70     3891.45    441.07 o 
   7   9   3       87.54     -325.79    325.79 o 
  -8  10   3     1506.50     1911.66    684.35 o 
  -7  10   3        1.33     -224.36    324.13 o 
  -6  10   3     2541.76     2837.20    409.45 o 
  -5  10   3      700.09      860.09    332.96 o 
  -4  10   3     1227.64     1147.50    325.78 o 
  -3  10   3      497.35      618.20    296.52 o 
  -2  10   3     6033.33     6509.81    458.46 o 
  -1  10   3       61.35     -193.11    216.58 o 
   0  10   3      211.85      186.77    264.28 o 
   1  10   3      989.93      958.52    300.77 o 
   2  10   3     1281.07     1318.25    274.63 o 
   3  10   3      103.98      -21.69    282.59 o 
   4  10   3        4.71        1.96    302.74 o 
   5  10   3       47.63      -92.10    316.34 o 
   6  10   3      110.66      195.18    348.29 o 
  -5  11   3       42.95     -179.24    414.51 o 
  -4  11   3     6017.62     7897.75    704.92 o 
  -3  11   3      899.26     1095.93    353.35 o 
  -2  11   3     6976.25     8061.88    543.05 o 
  -1  11   3     2342.70     2509.71    482.13 o 
   0  11   3     8860.01     9137.55    701.86 o 
   1  11   3        7.73     -204.48    287.72 o 
   2  11   3     3826.24     4750.06    580.04 o 
   3  11   3       23.95     -165.08    319.92 o 
   4  11   3     8772.33    10282.25    733.94 o 
  -3  12   3        5.40     -431.91    566.85 o 
  -2  12   3      168.74     -297.99    405.57 o 
  -1  12   3       54.66       94.84    420.26 o 
   0  12   3      886.03     1571.42    660.46 o 
 -14   0   4       26.47      145.91    740.52 o 
 -12   0   4      312.50       52.55    372.84 o 
 -10   0   4      620.95      501.51    378.33 o 
  -8   0   4       24.05      118.50    214.10 o 
  -6   0   4     1213.58     1284.59    189.84 o 
  -4   0   4     2443.98     2197.42    298.60 o 
  -2   0   4    78259.08    48728.03  30565.58 o 
   0   0   4    11754.16    12527.81    678.22 o 
   2   0   4     3807.97     3442.15    202.62 o 
   4   0   4     8329.49     7589.99    404.89 o 
   6   0   4     3874.70     3702.56    361.68 o 
   8   0   4      748.35     1029.14    316.19 o 
  10   0   4     3912.67     3891.75    699.20 o 
  12   0   4     2111.78      455.16    573.30 o 
 -14   1   4    14721.08    13606.93   1238.28 o 
 -13   1   4       69.45     -129.50    336.14 o 
 -12   1   4    15022.79    15579.70    812.86 o 
 -11   1   4        2.30     -228.31    228.31 o 
 -10   1   4    12697.44    12534.16    410.63 o 
  -9   1   4     2030.98     2278.65    230.41 o 
  -8   1   4    17408.67    17731.11    405.04 o 
  -7   1   4    10167.17    10420.40    267.17 o 
  -6   1   4    19593.43    19553.87    736.57 o 
  -5   1   4     3763.98     3748.92    183.79 o 
  -4   1   4    38841.46    36111.30   2310.17 o 
  -3   1   4     2897.17     2635.35    397.83 o 
  -2   1   4    39391.14    20907.44   7575.45 o 
  -1   1   4     4951.19     3331.54   1183.20 o 
   0   1   4    34511.64    28814.18   6277.56 o 
   1   1   4     1006.21      744.91    318.88 o 
   2   1   4    91991.55    90196.56   1921.92 o 
   3   1   4     1990.39     2060.50    137.93 o 
   4   1   4    29751.90    23209.04   4199.46 o 
   5   1   4     2162.30     2192.81    177.67 o 
   6   1   4    27380.90    26585.48    729.85 o 
   7   1   4     1139.47     1368.39    261.14 o 
   8   1   4    30701.74    31380.52   1059.30 o 
   9   1   4      119.14      -23.91    252.03 o 
  10   1   4    13168.14    14760.03    708.55 o 
  11   1   4     1341.45     1348.76    457.74 o 
  12   1   4    10879.24    11690.88    735.64 o 
 -13   2   4      898.64      136.03    422.24 o 
 -12   2   4      445.76      177.99    311.23 o 
 -11   2   4      342.95      374.55    214.74 o 
 -10   2   4       83.04       57.21    198.73 o 
  -9   2   4    18810.57    19521.85    710.90 o 
  -8   2   4       25.19       48.22    187.49 o 
  -7   2   4      836.32      475.29    228.19 o 
  -6   2   4      883.04      994.19    186.53 o 
  -5   2   4        0.95       34.52     95.85 o 
  -4   2   4     6942.24     7268.48    296.81 o 
  -3   2   4    34649.93    37020.12    727.05 o 
  -2   2   4     7164.29     4870.44   1454.13 o 
  -1   2   4     3575.94     2859.02    804.81 o 
   0   2   4     3303.86     2407.28    392.83 o 
   1   2   4      784.68      772.12     87.91 o 
   2   2   4     1322.28     1355.60    110.90 o 
   3   2   4    19084.64    19209.23    629.44 o 
   4   2   4       75.69      109.66    115.95 o 
   5   2   4      573.00      333.99    146.68 o 
   6   2   4     4215.37     4494.23    337.24 o 
   7   2   4    14583.90    14656.75    717.25 o 
   8   2   4      267.37       96.46    243.25 o 
   9   2   4      570.80      669.77    270.98 o 
  10   2   4       13.44      187.79    285.89 o 
  11   2   4      335.11     -166.53    361.06 o 
 -13   3   4      258.24       22.32    422.92 o 
 -12   3   4     4589.46     4780.59    444.84 o 
 -11   3   4      255.19      214.14    219.73 o 
 -10   3   4    19230.22    19825.57    743.67 o 
  -9   3   4      150.84      132.47    187.99 o 
  -8   3   4    12866.41    13234.97    430.05 o 
  -7   3   4     1045.25     1102.17    200.35 o 
  -6   3   4    24835.10    20611.75   4103.21 o 
  -5   3   4     1263.05     1563.40    168.10 o 
  -4   3   4    24293.39    24732.06   1244.22 o 
  -3   3   4      374.92      445.45    120.66 o 
  -2   3   4    44214.77    43974.08   1081.67 o 
  -1   3   4     2314.82     2110.29    306.40 o 
   0   3   4    74885.66    68835.62   7814.65 o 
   1   3   4     5562.06     6067.85    353.07 o 
   2   3   4     6272.33     5784.95    257.48 o 
   3   3   4      180.89      328.41    153.40 o 
   4   3   4    45566.85    43800.46   1590.87 o 
   5   3   4      565.37      530.25    175.24 o 
   6   3   4    28647.18    28060.83   1468.33 o 
   7   3   4     5215.82     4866.38    330.53 o 
   8   3   4     8094.14     8333.77    677.22 o 
   9   3   4     1042.83      685.18    282.77 o 
  10   3   4     9282.47    10194.08    533.93 o 
  11   3   4      673.57      299.65    401.40 o 
 -13   4   4     2293.65     1828.14    504.90 o 
 -12   4   4       80.31     -146.47    318.67 o 
 -11   4   4    10390.72     9746.24    547.76 o 
 -10   4   4      298.84      419.00    212.23 o 
  -9   4   4      135.67      221.79    199.14 o 
  -8   4   4      210.96      303.55    191.28 o 
  -7   4   4     8515.43    10037.91    603.12 o 
  -6   4   4     7710.88     5321.86   1438.34 o 
  -5   4   4    16947.62    18071.41   1041.32 o 
  -4   4   4      612.60      698.35    153.52 o 
  -3   4   4       35.84       30.54    124.97 o 
  -2   4   4       15.40       89.67     93.92 o 
  -1   4   4    21958.89    16737.26   4141.24 o 
   0   4   4     2662.50     2214.81    338.62 o 
   1   4   4    16525.63    16234.05    313.35 o 
   2   4   4      106.67       84.39     87.00 o 
   3   4   4     4187.32     3989.27    268.94 o 
   4   4   4     2657.09     2724.29    247.57 o 
   5   4   4    16719.48    17228.12    717.05 o 
   6   4   4     4263.61     4352.15    303.75 o 
   7   4   4     3298.38     3510.80    298.71 o 
   8   4   4      294.17      421.03    229.64 o 
   9   4   4     8444.96     8458.72    538.52 o 
  10   4   4       76.57      167.98    293.63 o 
  11   4   4     4567.20     3919.31   1081.40 o 
 -13   5   4      761.58     -505.51    541.02 o 
 -12   5   4     6370.54     6156.95    569.22 o 
 -11   5   4       25.02     -225.00    295.33 o 
 -10   5   4     8284.70     7762.67    696.60 o 
  -9   5   4      273.41      287.77    206.12 o 
  -8   5   4    19687.18    20694.84   1116.87 o 
  -7   5   4      161.43      136.08    186.33 o 
  -6   5   4    12177.67    13197.66    971.46 o 
  -5   5   4      481.13      482.12    183.83 o 
  -4   5   4    28514.48    29505.60   1480.11 o 
  -3   5   4     6264.77     5139.44    889.55 o 
  -2   5   4    30787.15    25595.23   3607.71 o 
  -1   5   4     1391.83     1608.92    138.27 o 
   0   5   4     5227.28     4181.74    486.90 o 
   1   5   4     4597.74     2576.45    971.51 o 
   2   5   4    39633.59    29792.90   9469.12 o 
   3   5   4     3831.32     2192.87    987.95 o 
   4   5   4     3462.62     3687.00    286.26 o 
   5   5   4      609.13      337.49    203.97 o 
   6   5   4     2894.45     3123.84    286.29 o 
   7   5   4       14.07       34.14    215.20 o 
   8   5   4     7839.54     7946.22    414.21 o 
   9   5   4     1155.31     1266.49    322.79 o 
  10   5   4     5661.55     5589.38    620.76 o 
 -12   6   4     1260.59      785.42    439.96 o 
 -11   6   4     3370.64     2622.86    417.14 o 
 -10   6   4       29.35     -225.47    295.73 o 
  -9   6   4    10901.35    10693.99    463.46 o 
  -8   6   4     2167.29     2498.26    293.91 o 
  -7   6   4    13839.80    14864.65    720.24 o 
  -6   6   4      413.04      675.00    194.27 o 
  -5   6   4    18800.66    20258.38   1230.44 o 
  -4   6   4       53.52       25.25    197.17 o 
  -3   6   4    13587.26    13259.53   1826.11 o 
  -2   6   4      631.09      532.37    140.22 o 
  -1   6   4    16682.55    16199.52    680.53 o 
   0   6   4     4142.21     3099.27    771.54 o 
   1   6   4     7281.76     6682.67    319.18 o 
   2   6   4     1260.31     1202.41    220.19 o 
   3   6   4    10418.07     9990.95    390.57 o 
   4   6   4     5932.25     5868.62    401.95 o 
   5   6   4     5347.06     5357.49    342.46 o 
   6   6   4     2789.70     2998.25    302.15 o 
   7   6   4    14212.64    14301.19    711.29 o 
   8   6   4     2234.76     2038.51    296.69 o 
   9   6   4     2837.75     2365.93    395.42 o 
  10   6   4     2569.59     1513.32    692.10 o 
 -11   7   4       40.59     -281.68    332.99 o 
 -10   7   4      989.28      505.33    347.68 o 
  -9   7   4       10.40     -169.78    292.42 o 
  -8   7   4     2850.85     2648.90    314.50 o 
  -7   7   4     3611.60     3538.07    384.79 o 
  -6   7   4    19468.46    21126.80   1880.96 o 
  -5   7   4     1294.84     1222.50    205.71 o 
  -4   7   4    11175.72    11419.13    660.03 o 
  -3   7   4       28.58      -38.89    166.10 o 
  -2   7   4     4507.38     4747.49    329.75 o 
  -1   7   4     3024.80     3273.70    228.06 o 
   0   7   4    22783.58    23163.06    936.44 o 
   1   7   4     3651.02     3785.58    279.49 o 
   2   7   4      541.78      486.17    201.38 o 
   3   7   4     3900.35     3786.23    295.30 o 
   4   7   4     5903.41     5406.72    339.26 o 
   5   7   4      435.07      448.87    227.75 o 
   6   7   4     2035.52     2066.27    280.97 o 
   7   7   4      308.98      191.50    290.63 o 
   8   7   4     1332.82     1168.37    355.51 o 
   9   7   4     1305.32     1167.01    383.00 o 
 -10   8   4     1488.51     1126.79    381.54 o 
  -9   8   4    12570.36    12490.07    776.70 o 
  -8   8   4      222.83      127.34    306.73 o 
  -7   8   4    15671.39    15705.46    746.61 o 
  -6   8   4       16.67      100.01    226.65 o 
  -5   8   4     9949.44    10701.12    695.77 o 
  -4   8   4     1469.52     1738.14    226.11 o 
  -3   8   4    34358.69    36522.89   2230.39 o 
  -2   8   4     1291.08     1314.95    232.81 o 
  -1   8   4    13412.07    14107.04   1198.37 o 
   0   8   4       50.00       97.68    167.46 o 
   1   8   4    12557.82    12318.58    528.19 o 
   2   8   4       70.45      142.70    203.09 o 
   3   8   4    10861.09    10589.96    428.70 o 
   4   8   4      155.57      229.29    222.03 o 
   5   8   4    10120.23    10645.08    455.49 o 
   6   8   4      880.21      690.52    322.79 o 
   7   8   4     2363.05     2320.72    395.73 o 
   8   8   4       78.19     -166.42    337.88 o 
  -9   9   4      404.95     -222.66    421.24 o 
  -8   9   4     2188.56     2143.76    407.50 o 
  -7   9   4       33.38     -298.93    298.93 o 
  -6   9   4     2387.63     2396.26    307.33 o 
  -5   9   4     1686.35     1565.92    280.02 o 
  -4   9   4      164.76      281.18    273.19 o 
  -3   9   4     1080.77     1351.07    252.01 o 
  -2   9   4     5934.57     6419.59    500.13 o 
  -1   9   4       36.54       -2.50    207.41 o 
   0   9   4      949.78     1065.81    290.25 o 
   1   9   4     2015.32     2019.37    271.06 o 
   2   9   4       14.19      335.86    223.24 o 
   3   9   4     2559.32     2639.68    319.28 o 
   4   9   4      401.31      416.31    247.67 o 
   5   9   4     1028.11      918.85    337.96 o 
   6   9   4     1302.44      800.22    352.27 o 
   7   9   4     2186.02     2228.86    525.62 o 
  -8  10   4       21.13     -250.50    585.57 o 
  -7  10   4    10476.37    11178.82   1422.36 o 
  -6  10   4     1159.88      807.80    448.07 o 
  -5  10   4    24454.82    25984.71   1956.46 o 
  -4  10   4      641.13      537.01    309.94 o 
  -3  10   4     7382.86     7595.40    885.28 o 
  -2  10   4       14.97        6.77    225.34 o 
  -1  10   4    15976.61    16457.08   1236.19 o 
   0  10   4     1584.04     1354.27    326.58 o 
   1  10   4     8288.36     9057.98    579.63 o 
   2  10   4      199.15      141.80    245.63 o 
   3  10   4     5108.11     5240.32    391.84 o 
   4  10   4       28.56       41.25    318.59 o 
   5  10   4     5066.13     5449.75    510.30 o 
  -5  11   4      406.71      297.63    584.92 o 
  -4  11   4     1645.36     1662.89    487.97 o 
  -3  11   4      204.62      197.09    319.84 o 
  -2  11   4       52.35     -368.20    371.69 o 
  -1  11   4      549.85      490.35    408.79 o 
   0  11   4      563.35      738.68    331.93 o 
   1  11   4        4.15        5.86    310.76 o 
   2  11   4     1121.13     1268.60    361.42 o 
   3  11   4      730.21      519.72    588.80 o 
   4  11   4       11.17      -27.12    569.43 o 
 -13   0   5    10622.87    10669.60    944.21 o 
 -11   0   5    19351.91    19878.67    980.69 o 
  -9   0   5     9807.81    10118.75    586.79 o 
  -7   0   5    77745.93    77005.77   2923.01 o 
  -5   0   5     6862.69     3195.18   1968.64 o 
  -3   0   5    28540.59    26578.06   2129.01 o 
  -1   0   5   138393.53    89925.61  68262.53 o 
   1   0   5     6271.23     6336.94    734.93 o 
   3   0   5    35589.75    30986.79   2931.08 o 
   5   0   5    23305.40    23497.28    626.34 o 
   7   0   5       98.86     -225.67    250.84 o 
   9   0   5    14219.13    15848.49   1007.16 o 
  11   0   5     5595.97     5982.89    859.96 o 
 -14   1   5      688.15       -6.57    373.27 o 
 -13   1   5     1020.14      972.02    368.97 o 
 -12   1   5     5489.01     5588.75    394.12 o 
 -11   1   5     3584.26     3978.67    339.85 o 
 -10   1   5      120.87      339.85    236.18 o 
  -9   1   5     5801.92     5787.56    307.55 o 
  -8   1   5      183.09       85.36    187.22 o 
  -7   1   5     4696.97     3781.38    632.45 o 
  -6   1   5     3421.91     3299.07    175.80 o 
  -5   1   5    11968.68     8774.64   1578.14 o 
  -4   1   5     1446.19     1563.74    116.79 o 
  -3   1   5    15743.50    14942.84   1831.14 o 
  -2   1   5     1305.57     1474.74    117.54 o 
  -1   1   5    11726.49     9048.33   1734.30 o 
   0   1   5      218.98      368.10     84.35 o 
   1   1   5    12601.28    11008.33    906.31 o 
   2   1   5      164.40       88.00     53.99 o 
   3   1   5     4517.80     3101.54    830.45 o 
   4   1   5    10197.86     7991.50   1764.43 o 
   5   1   5     5935.60     5270.12    403.57 o 
   6   1   5     3926.20     4002.93    323.38 o 
   7   1   5    15555.21    15471.59    512.39 o 
   8   1   5     4848.86     4909.03    379.89 o 
   9   1   5     6325.59     6176.81    543.35 o 
  10   1   5       90.37      -65.18    345.93 o 
  11   1   5     6414.58     5929.82    605.35 o 
 -14   2   5       11.57      386.72    575.24 o 
 -13   2   5    13254.41    12991.75    803.46 o 
 -12   2   5     3197.19     3343.07    346.80 o 
 -11   2   5    12315.75    11956.60    469.54 o 
 -10   2   5      883.50      743.15    219.44 o 
  -9   2   5    32957.79    33474.96    858.35 o 
  -8   2   5      163.72      148.99    193.08 o 
  -7   2   5     5194.30     4602.09    834.63 o 
  -6   2   5     1972.92      923.43    453.74 o 
  -5   2   5    68215.09    71326.66   3835.32 o 
  -4   2   5     1490.95     1769.94    155.76 o 
  -3   2   5    39252.81    32309.92   4839.27 o 
  -2   2   5       73.57       71.65     52.07 o 
  -1   2   5    24563.53    22797.21   2435.32 o 
   0   2   5      130.10      160.46     83.72 o 
   1   2   5    37365.70    31498.26   3988.29 o 
   2   2   5     2268.49     2403.55    181.28 o 
   3   2   5    15383.51    14870.21    597.63 o 
   4   2   5     7373.39     7250.71    252.43 o 
   5   2   5     4588.68     4716.58    314.88 o 
   6   2   5     1469.27     1478.99    221.10 o 
   7   2   5    13724.21    14110.74    506.13 o 
   8   2   5      610.83      388.36    262.38 o 
   9   2   5     1483.11     1530.86    315.55 o 
  10   2   5     6682.01     6559.25    595.31 o 
  11   2   5     6256.95     6117.57    613.62 o 
 -13   3   5     3327.45     2546.54    517.34 o 
 -12   3   5     1168.22     1095.79    357.12 o 
 -11   3   5      323.62      204.83    222.75 o 
 -10   3   5    12175.85    12075.69    456.66 o 
  -9   3   5     1753.64     1997.17    238.77 o 
  -8   3   5     2163.56     2329.04    236.71 o 
  -7   3   5    13922.46    14680.70    854.09 o 
  -6   3   5    17938.33    14893.36   2969.96 o 
  -5   3   5     3407.34     3627.35    219.21 o 
  -4   3   5     3701.18     3473.17    202.00 o 
  -3   3   5    40046.19    42247.32    904.63 o 
  -2   3   5      628.44      680.54    101.36 o 
  -1   3   5     3716.06     3323.89    501.39 o 
   0   3   5     4898.97     3435.28    974.62 o 
   1   3   5     6338.19     6489.64    229.54 o 
   2   3   5     3434.67     3165.08    220.95 o 
   3   3   5    21977.97    20798.38    760.40 o 
   4   3   5     1391.96     1314.34    214.57 o 
   5   3   5     2055.37     2206.45    247.64 o 
   6   3   5     5233.63     5076.53    312.92 o 
   7   3   5     2241.16     2425.12    268.28 o 
   8   3   5      162.80       92.69    254.89 o 
   9   3   5     8211.35     8135.81    492.54 o 
  10   3   5     1669.58     1620.41    349.55 o 
  11   3   5     3309.25     4263.62    790.23 o 
 -13   4   5     3493.20     3437.16    677.89 o 
 -12   4   5      370.70      380.51    325.39 o 
 -11   4   5    11772.16    12260.19    644.38 o 
 -10   4   5     1194.71      823.82    229.13 o 
  -9   4   5     3280.85     3571.42    287.37 o 
  -8   4   5     6127.02     6337.80    322.68 o 
  -7   4   5     9141.53    10035.54    681.46 o 
  -6   4   5      787.84      720.36    195.51 o 
  -5   4   5    16497.10    17104.02    800.51 o 
  -4   4   5      309.93      340.37    157.32 o 
  -3   4   5    15934.54    15412.70    660.94 o 
  -2   4   5     5365.55     5188.18    202.49 o 
  -1   4   5    14017.29    13509.23    565.47 o 
   0   4   5     3082.33     2072.95    524.41 o 
   1   4   5    57804.73    52294.04   8063.95 o 
   2   4   5    18645.69    17258.25   1342.72 o 
   3   4   5    10123.25     9457.91    427.07 o 
   4   4   5     1263.46     1222.14    224.62 o 
   5   4   5     9182.78     8856.72    376.06 o 
   6   4   5     2920.80     2670.01    274.23 o 
   7   4   5    11505.98    10781.19    672.15 o 
   8   4   5    10314.50     9921.26    715.33 o 
   9   4   5     3921.73     3913.88    404.42 o 
  10   4   5       71.79     -170.22    295.91 o 
 -12   5   5     1076.08      734.91    352.72 o 
 -11   5   5     2415.07     2099.82    392.23 o 
 -10   5   5     6011.95     5874.90    616.15 o 
  -9   5   5      824.73      846.11    229.05 o 
  -8   5   5    14134.01    14811.53   1010.14 o 
  -7   5   5      686.17      898.17    205.47 o 
  -6   5   5     3327.88     3299.68    260.62 o 
  -5   5   5    20203.58    20470.83   1174.46 o 
  -4   5   5     9862.19    10176.55    565.45 o 
  -3   5   5       27.83       69.63    156.53 o 
  -2   5   5     8748.90     4654.11   2365.34 o 
  -1   5   5    33355.00    25028.28   6338.35 o 
   0   5   5     9717.39     9025.41    403.54 o 
   1   5   5     4798.15     2292.69    962.14 o 
   2   5   5      908.41      570.14    283.63 o 
   3   5   5       19.47       40.61    193.80 o 
   4   5   5     9553.97     9004.05    557.72 o 
   5   5   5     9360.25     9095.98    407.21 o 
   6   5   5     6179.89     6331.85    369.16 o 
   7   5   5     1226.57     1165.84    260.73 o 
   8   5   5     3260.63     2943.57    324.53 o 
   9   5   5      459.02      122.94    298.57 o 
  10   5   5     2041.73     2286.11    719.21 o 
 -12   6   5     1462.08      669.47    433.90 o 
 -11   6   5      894.10      509.54    349.44 o 
 -10   6   5     2044.47     1741.97    365.88 o 
  -9   6   5     3166.05     3534.71    437.88 o 
  -8   6   5     1026.17      993.96    232.32 o 
  -7   6   5     6842.83     7385.56    699.04 o 
  -6   6   5     2646.80     2690.32    244.76 o 
  -5   6   5      274.97      241.63    183.99 o 
  -4   6   5     2833.89     3226.20    247.51 o 
  -3   6   5    10431.56    10800.21    547.91 o 
  -2   6   5      306.04      406.51    173.13 o 
  -1   6   5    23248.00    22641.44    899.11 o 
   0   6   5     5517.96     5738.33    273.39 o 
   1   6   5     1401.48     1698.36    233.88 o 
   2   6   5     1516.89     1661.47    232.60 o 
   3   6   5    17766.72    16702.42    527.25 o 
   4   6   5     4010.38     4271.73    362.60 o 
   5   6   5    10465.12    10349.15    426.43 o 
   6   6   5     2709.98     2852.80    305.43 o 
   7   6   5      935.56      555.32    254.28 o 
   8   6   5     2171.14     2397.96    326.59 o 
   9   6   5     3796.51     4295.60    573.10 o 
 -11   7   5       69.94      -15.64    354.13 o 
 -10   7   5     3151.05     2910.67    427.05 o 
  -9   7   5      367.82       64.99    261.55 o 
  -8   7   5     5975.59     5588.10    601.52 o 
  -7   7   5     3575.75     3723.48    379.77 o 
  -6   7   5    11627.57    13405.75   1255.59 o 
  -5   7   5     2340.15     2726.54    278.46 o 
  -4   7   5     4696.40     4746.09    339.22 o 
  -3   7   5     7819.17     8151.02    645.89 o 
  -2   7   5    17908.57    18639.18   1145.72 o 
  -1   7   5     1767.36     1778.46    231.04 o 
   0   7   5     3095.52     3156.94    289.03 o 
   1   7   5     7119.79     6917.33    351.92 o 
   2   7   5    11801.79    10641.58    406.35 o 
   3   7   5     1052.78     1480.98    248.32 o 
   4   7   5    14871.73    13859.36    496.40 o 
   5   7   5      774.67      722.49    243.74 o 
   6   7   5     2536.17     2400.25    364.91 o 
   7   7   5      337.74     -151.35    305.12 o 
   8   7   5     7350.77     6736.33    537.69 o 
 -10   8   5     3747.58     3644.44    470.78 o 
  -9   8   5     1652.22     1399.08    377.91 o 
  -8   8   5      316.79      113.12    260.83 o 
  -7   8   5       33.79      -73.93    236.78 o 
  -6   8   5     4317.71     5056.23    525.25 o 
  -5   8   5      578.05      832.14    215.68 o 
  -4   8   5     2903.99     3164.02    313.37 o 
  -3   8   5     6668.82     7196.64    435.27 o 
  -2   8   5     9816.31    10096.64    672.15 o 
  -1   8   5       97.42       99.40    197.20 o 
   0   8   5     4708.34     4730.94    694.49 o 
   1   8   5     6689.96     7172.04    379.00 o 
   2   8   5     2677.35     2935.13    294.03 o 
   3   8   5     2501.42     2887.30    296.29 o 
   4   8   5     5422.29     5565.02    418.31 o 
   5   8   5     2461.35     2600.81    312.88 o 
   6   8   5     2533.65     2669.87    336.14 o 
   7   8   5     1735.63     1962.35    397.78 o 
   8   8   5       77.19      375.10    659.82 o 
  -9   9   5      856.86       40.03    626.24 o 
  -8   9   5     3596.48     3192.05    445.38 o 
  -7   9   5      232.72      236.89    271.19 o 
  -6   9   5     4557.06     4121.62    411.61 o 
  -5   9   5      328.69      283.87    286.17 o 
  -4   9   5    13498.59    15153.46   1310.66 o 
  -3   9   5     1182.94     1273.50    257.75 o 
  -2   9   5     1303.25     1361.97    257.55 o 
  -1   9   5      137.49      402.60    270.44 o 
   0   9   5    16596.91    16791.85   1149.08 o 
   1   9   5       63.85     -117.23    255.82 o 
   2   9   5    16711.55    17376.02    649.04 o 
   3   9   5     2705.47     2743.56    316.59 o 
   4   9   5     2870.13     3344.35    340.81 o 
   5   9   5      511.56      534.66    278.20 o 
   6   9   5    13216.31    13891.91    784.36 o 
  -8  10   5     4120.11     3406.25    770.86 o 
  -7  10   5      825.86      273.74    597.19 o 
  -6  10   5     1821.94     2114.65    396.44 o 
  -5  10   5      542.70      532.66    325.65 o 
  -4  10   5     3100.36     3520.31    413.45 o 
  -3  10   5      514.50      739.99    268.52 o 
  -2  10   5     2488.74     2775.66    623.03 o 
  -1  10   5      573.00      474.20    297.47 o 
   0  10   5     5891.22     6136.15    803.83 o 
   1  10   5      662.25     1050.98    332.96 o 
   2  10   5     2230.64     2095.61    370.29 o 
   3  10   5       50.22       24.92    261.96 o 
   4  10   5     3256.32     3810.42    453.51 o 
   5  10   5        9.11     -513.91    522.30 o 
  -5  11   5       70.17       78.37    395.14 o 
  -4  11   5     4471.97     5010.32    624.30 o 
  -3  11   5      335.62      385.41    422.02 o 
  -2  11   5    10186.28    10341.48    764.23 o 
  -1  11   5       15.36      187.17    320.17 o 
   0  11   5     5461.62     6287.22    720.14 o 
   1  11   5        2.37     -295.48    300.58 o 
   2  11   5     4189.54     4795.70    976.17 o 
 -14   0   6     2323.25     2230.64    825.74 o 
 -12   0   6     1405.39     1081.75    420.57 o 
 -10   0   6    47433.54    46291.02   1136.60 o 
  -8   0   6     3031.63     2859.55    396.80 o 
  -6   0   6    16253.67     5294.48   4032.98 o 
  -4   0   6    98662.21    96332.18   9040.32 o 
  -2   0   6    15552.90    15672.04    352.48 o 
   0   0   6    22599.46    22303.66    394.36 o 
   2   0   6    62776.88    57687.76   2489.30 o 
   4   0   6      529.06      117.35    359.93 o 
   6   0   6    20587.98    20200.58    641.75 o 
   8   0   6     3690.60     3607.04    668.21 o 
  10   0   6     5989.95     6669.82    878.68 o 
 -14   1   6     2354.83     2503.21    544.00 o 
 -13   1   6       65.81      105.80    285.91 o 
 -12   1   6     2176.07     2279.47    325.62 o 
 -11   1   6      881.00      680.22    261.84 o 
 -10   1   6     8962.30     8577.44    427.38 o 
  -9   1   6     2057.56     2024.02    228.38 o 
  -8   1   6      401.97      441.94    195.40 o 
  -7   1   6     2191.32     1911.86    408.10 o 
  -6   1   6    14741.57    10768.62   1866.68 o 
  -5   1   6       34.04       55.18    112.67 o 
  -4   1   6    15609.53    13035.31   1343.36 o 
  -3   1   6     8369.62     8062.83    260.69 o 
  -2   1   6     6677.04     5013.60    899.07 o 
  -1   1   6       53.38       67.77     90.26 o 
   0   1   6    27236.97    23878.78   2738.00 o 
   1   1   6    13595.68    13794.33    272.94 o 
   2   1   6    19301.71    18125.01    657.10 o 
   3   1   6     2727.82     1804.08    461.12 o 
   4   1   6     8234.02     7927.23    388.05 o 
   5   1   6     3036.48     2895.85    293.55 o 
   6   1   6     7196.07     7891.58    413.63 o 
   7   1   6      842.20      748.84    258.91 o 
   8   1   6     3040.84     3179.88    445.49 o 
   9   1   6      585.41      665.13    356.65 o 
  10   1   6     2033.70     2794.73    493.21 o 
 -14   2   6     3009.22     2935.42    546.83 o 
 -13   2   6       78.44     -161.63    281.15 o 
 -12   2   6    13394.04    12790.96    519.35 o 
 -11   2   6     1339.17     1416.74    284.42 o 
 -10   2   6     3600.45     3921.72    292.29 o 
  -9   2   6       42.86      -86.40    186.53 o 
  -8   2   6    19650.77    19052.22    610.04 o 
  -7   2   6        0.58     -104.08    182.08 o 
  -6   2   6    38199.11    29959.05   6011.47 o 
  -5   2   6     8405.57     8538.08    298.20 o 
  -4   2   6     8165.16     5832.74   1053.62 o 
  -3   2   6      821.74      570.67    187.83 o 
  -2   2   6    26787.23    22589.46   2032.09 o 
  -1   2   6    16344.34    17353.08    581.98 o 
   0   2   6    30557.21    23912.01   3574.90 o 
   1   2   6     1002.52     1025.81    113.83 o 
   2   2   6     3764.39     2317.41    729.45 o 
   3   2   6       95.05       46.25    126.13 o 
   4   2   6    20397.31    20164.04    524.56 o 
   5   2   6    12348.57    12012.18    555.04 o 
   6   2   6     8172.76     8220.91    425.57 o 
   7   2   6      162.85      -64.58    232.22 o 
   8   2   6     7313.50     7477.99    513.00 o 
   9   2   6      527.75      389.54    352.64 o 
  10   2   6     6682.38     7558.77    645.88 o 
 -13   3   6     1309.87     1254.74    400.39 o 
 -12   3   6     4492.46     4601.37    392.23 o 
 -11   3   6     1992.83     1960.31    304.48 o 
 -10   3   6      269.18       75.40    212.34 o 
  -9   3   6     2453.54     2652.42    259.58 o 
  -8   3   6    21693.71    21883.95    910.60 o 
  -7   3   6     5746.12     6043.28    309.58 o 
  -6   3   6      924.27      902.85    196.12 o 
  -5   3   6     6492.59     6528.76    452.28 o 
  -4   3   6     2453.03     2218.13    232.40 o 
  -3   3   6     2766.88     2731.04    167.09 o 
  -2   3   6    30607.59    28250.94   1578.56 o 
  -1   3   6    22686.56    23158.78    903.09 o 
   0   3   6     3092.38     2249.45    417.89 o 
   1   3   6      212.14       81.47     73.64 o 
   2   3   6     5077.67     4271.72    728.16 o 
   3   3   6     6748.33     6515.45    337.94 o 
   4   3   6    13213.05    13026.92    609.34 o 
   5   3   6      532.01      762.97    206.45 o 
   6   3   6     2551.27     2484.93    266.61 o 
   7   3   6      215.08      132.88    250.21 o 
   8   3   6     5427.63     5329.35    428.66 o 
   9   3   6      536.21      416.55    301.91 o 
  10   3   6      688.02      293.42    492.93 o 
 -13   4   6     1553.79      947.11    642.38 o 
 -12   4   6     3418.31     3010.93    534.37 o 
 -11   4   6      180.98       44.32    221.01 o 
 -10   4   6     2399.31     2292.65    268.40 o 
  -9   4   6     1451.52     1547.44    245.75 o 
  -8   4   6    13634.15    13985.91    948.99 o 
  -7   4   6     4293.01     4361.49    274.41 o 
  -6   4   6     9086.77     9046.89    540.13 o 
  -5   4   6       31.62     -141.24    173.32 o 
  -4   4   6     3159.90     3016.27    222.56 o 
  -3   4   6     9648.28     7365.75   1636.83 o 
  -2   4   6    32432.99    23458.38   6041.50 o 
  -1   4   6     1083.35      730.07    208.48 o 
   0   4   6    11254.62     8534.77   1757.49 o 
   1   4   6     5982.57     5255.57    475.81 o 
   2   4   6    13780.85    12871.92    532.37 o 
   3   4   6    16549.53    16511.93    962.71 o 
   4   4   6    15856.40    14796.52    699.46 o 
   5   4   6       24.27      -90.95    196.00 o 
   6   4   6     7397.70     6816.28    393.12 o 
   7   4   6     4223.52     4864.62    406.14 o 
   8   4   6     8364.98     8550.64    501.00 o 
   9   4   6      770.49      902.40    330.86 o 
  10   4   6     6830.51     7269.13    789.91 o 
 -12   5   6     3932.88     3098.69    720.63 o 
 -11   5   6    11295.49    12801.26   1123.47 o 
 -10   5   6    12100.22    12766.78    507.31 o 
  -9   5   6      539.91      471.96    226.72 o 
  -8   5   6     1056.08      887.70    225.30 o 
  -7   5   6     5605.29     6046.19    461.61 o 
  -6   5   6    12978.42    13577.01    691.56 o 
  -5   5   6    15648.90    16005.29    825.30 o 
  -4   5   6     3227.32     3504.78    248.56 o 
  -3   5   6    12580.37    12658.12    679.98 o 
  -2   5   6      546.59      558.73    150.43 o 
  -1   5   6     6406.24     5562.10    708.30 o 
   0   5   6     6132.95     5752.47    302.91 o 
   1   5   6    20036.24    18500.12    750.71 o 
   2   5   6     1463.42     1445.60    231.25 o 
   3   5   6     6892.63     6994.39    523.99 o 
   4   5   6     1101.89     1116.11    232.36 o 
   5   5   6     6204.77     6312.56    471.92 o 
   6   5   6     5041.91     5356.43    362.69 o 
   7   5   6     1161.65     1095.54    266.16 o 
   8   5   6       14.02     -280.12    280.12 o 
   9   5   6     3182.13     3132.05    412.71 o 
 -12   6   6     2137.42     1012.32    656.59 o 
 -11   6   6     3439.81     3219.50    619.45 o 
 -10   6   6     6440.32     6402.63    559.02 o 
  -9   6   6     4621.49     4735.82    413.75 o 
  -8   6   6     1900.67     2206.43    266.80 o 
  -7   6   6     1768.03     1698.98    244.03 o 
  -6   6   6      193.73      265.62    200.01 o 
  -5   6   6    14379.72    15408.80    778.28 o 
  -4   6   6    19280.26    19521.62   1011.63 o 
  -3   6   6      876.91      765.68    206.65 o 
  -2   6   6      388.22      347.53    172.21 o 
  -1   6   6     6540.69     6303.42    395.53 o 
   0   6   6     3408.21     3420.21    267.66 o 
   1   6   6     4879.43     4891.00    311.41 o 
   2   6   6    14975.28    13817.83    654.17 o 
   3   6   6     2002.04     2148.23    309.05 o 
   4   6   6     4998.35     4978.90    342.91 o 
   5   6   6     2179.88     2202.48    285.82 o 
   6   6   6     5946.36     6130.16    395.42 o 
   7   6   6     2011.12     2080.63    312.74 o 
   8   6   6     6171.41     7090.60    529.15 o 
 -11   7   6     1086.41      347.15    456.94 o 
 -10   7   6      550.58      424.03    345.36 o 
  -9   7   6    10436.42    10822.91    895.33 o 
  -8   7   6     4243.90     4451.90    348.61 o 
  -7   7   6     1900.59     2524.35    280.91 o 
  -6   7   6      344.24      435.58    215.49 o 
  -5   7   6     7325.39     8193.88    560.33 o 
  -4   7   6     4152.43     4055.47    371.26 o 
  -3   7   6     8508.64     9063.98    632.27 o 
  -2   7   6       62.41      188.92    194.80 o 
  -1   7   6     7044.08     7318.03    442.73 o 
   0   7   6      218.61      217.05    191.13 o 
   1   7   6    18131.27    17141.00    788.45 o 
   2   7   6     1641.17     1372.06    248.18 o 
   3   7   6     6173.98     6474.61    379.76 o 
   4   7   6      547.91      347.33    230.32 o 
   5   7   6     5283.61     5116.08    368.53 o 
   6   7   6        9.61     -287.67    287.67 o 
   7   7   6    14125.38    14523.51    586.89 o 
   8   7   6     6043.85     5124.87    879.32 o 
 -10   8   6      279.50      198.30    454.44 o 
  -9   8   6     5636.41     4991.90   1141.91 o 
  -8   8   6       97.03     -231.92    313.03 o 
  -7   8   6     6237.44     6965.99    630.40 o 
  -6   8   6     3793.24     4087.16    380.37 o 
  -5   8   6      754.60      940.80    225.39 o 
  -4   8   6       23.93      232.26    218.66 o 
  -3   8   6     5217.00     5942.88    789.75 o 
  -2   8   6     2254.78     2123.69    281.42 o 
  -1   8   6     2008.88     1994.77    319.44 o 
   0   8   6     4485.96     4265.25    700.22 o 
   1   8   6     1109.70     1160.63    248.11 o 
   2   8   6     1007.03     1155.28    253.64 o 
   3   8   6     2405.42     2529.55    301.93 o 
   4   8   6     4764.69     4794.02    367.89 o 
   5   8   6     5593.63     5433.90    527.53 o 
   6   8   6     1940.27     1929.15    331.51 o 
   7   8   6      596.27       65.21    645.61 o 
  -9   9   6     2610.43      820.57    693.39 o 
  -8   9   6     2500.78     2682.26    422.79 o 
  -7   9   6     8667.61     9038.57    658.54 o 
  -6   9   6       19.18      -21.85    291.22 o 
  -5   9   6      549.31      566.41    257.50 o 
  -4   9   6       23.39     -221.81    221.81 o 
  -3   9   6     6249.38     6769.42    741.58 o 
  -2   9   6     2570.61     2621.46    356.55 o 
  -1   9   6    15241.01    15634.24   1352.98 o 
   0   9   6      613.12      665.42    292.57 o 
   1   9   6     2598.45     2860.43    463.91 o 
   2   9   6     1073.57     1197.33    325.98 o 
   3   9   6    15037.82    14857.22    654.07 o 
   4   9   6       12.40      -79.53    256.02 o 
   5   9   6     9386.51    10133.81    513.45 o 
  -7  10   6     6007.71     7809.97    972.29 o 
  -6  10   6        0.04      136.83    330.21 o 
  -5  10   6     3022.56     3310.00    429.01 o 
  -4  10   6      122.00      -12.47    312.37 o 
  -3  10   6     2298.05     2654.57    387.78 o 
  -2  10   6      736.01     1164.20    340.27 o 
  -1  10   6     1993.61     2348.16    375.71 o 
   0  10   6     1004.37     1088.60    338.47 o 
   1  10   6      962.00     1065.72    343.98 o 
   2  10   6      413.41      465.36    328.40 o 
   3  10   6     1860.26     2128.06    396.49 o 
   4  10   6      153.50      -37.45    373.88 o 
  -4  11   6        7.05      501.64    619.14 o 
  -3  11   6     4955.03     4563.83    823.80 o 
  -2  11   6      656.33      830.13    350.22 o 
  -1  11   6     2773.34     2933.19    510.67 o 
   0  11   6     2142.75     2829.57    598.16 o 
   1  11   6     7404.72     7802.75   1673.10 o 
 -13   0   7      476.95      641.04    443.73 o 
 -11   0   7     1245.09     1625.65    416.81 o 
  -9   0   7    10204.91    10291.54    608.70 o 
  -7   0   7      399.47      477.30    231.57 o 
  -5   0   7      493.42      537.09    200.39 o 
  -3   0   7     5961.70     6146.60    548.19 o 
  -1   0   7     9675.16     9566.38    335.92 o 
   1   0   7      166.51      207.33    167.96 o 
   3   0   7      343.07      348.65    191.10 o 
   5   0   7       98.94       46.84    241.45 o 
   7   0   7     3720.48     3057.62    628.18 o 
   9   0   7       85.24     -306.02    475.17 o 
 -14   1   7      743.88     1071.88    432.18 o 
 -13   1   7    13399.81    13425.72    570.67 o 
 -12   1   7      150.92      173.88    280.64 o 
 -11   1   7    10990.99    10455.19    472.70 o 
 -10   1   7        9.28       65.63    233.72 o 
  -9   1   7    12692.29    12511.07    454.92 o 
  -8   1   7      973.13      902.18    200.77 o 
  -7   1   7    36145.64    34839.32   1531.80 o 
  -6   1   7    11098.08     5335.48   2501.99 o 
  -5   1   7    13122.63     7307.83   2432.79 o 
  -4   1   7     6186.62     5631.73    250.86 o 
  -3   1   7    20563.98    20244.09    411.82 o 
  -2   1   7     4002.25     4125.62    190.89 o 
  -1   1   7    46393.46    45464.54    881.96 o 
   0   1   7      927.55      988.54    129.13 o 
   1   1   7    34315.52    33952.38    418.24 o 
   2   1   7     1287.92     1356.87    164.99 o 
   3   1   7    35110.21    33584.74   1155.58 o 
   4   1   7      568.76      828.01    227.67 o 
   5   1   7    32294.29    32346.11    655.61 o 
   6   1   7       94.98      -85.46    221.20 o 
   7   1   7    27371.10    26635.10    854.81 o 
   8   1   7     4486.15     4797.10    527.78 o 
   9   1   7     9130.37     9438.44    670.96 o 
  10   1   7      448.73      703.72    581.70 o 
 -13   2   7     2399.75     2548.23    365.35 o 
 -12   2   7      196.24      -36.75    275.82 o 
 -11   2   7     2327.42     2407.94    318.65 o 
 -10   2   7      437.14      248.63    243.34 o 
  -9   2   7      824.11      684.07    213.91 o 
  -8   2   7     3696.91     3468.84    260.68 o 
  -7   2   7     5964.24     5672.56    302.45 o 
  -6   2   7     3518.01     3426.42    244.63 o 
  -5   2   7     4464.79     2098.16   1133.44 o 
  -4   2   7     5078.73     2958.86   1126.46 o 
  -3   2   7        8.12       30.66     87.54 o 
  -2   2   7    16309.90    17040.18    395.75 o 
  -1   2   7     9064.11     9421.35    256.23 o 
   0   2   7     7046.64     7317.23    229.96 o 
   1   2   7     2803.10     2941.38    205.86 o 
   2   2   7    14650.17    11159.21   2164.02 o 
   3   2   7       35.72      175.22    185.71 o 
   4   2   7     7634.97     7536.18    366.42 o 
   5   2   7      102.84      113.86    220.57 o 
   6   2   7      163.68      111.42    235.82 o 
   7   2   7       62.47      252.78    255.62 o 
   8   2   7     4160.60     4028.83    502.45 o 
   9   2   7     1420.45     1460.81    423.18 o 
  10   2   7      755.85      774.73    594.61 o 
 -13   3   7     1870.15     1542.01    345.09 o 
 -12   3   7      732.05      486.52    297.18 o 
 -11   3   7    22312.82    20656.57    603.19 o 
 -10   3   7      242.71      287.97    220.75 o 
  -9   3   7    16902.11    16875.23    830.86 o 
  -8   3   7       53.09        4.93    209.37 o 
  -7   3   7     4595.56     4493.57    278.34 o 
  -6   3   7     2763.49     2737.51    243.35 o 
  -5   3   7    41462.06    41455.56   1728.33 o 
  -4   3   7     7607.78     5106.94   1475.70 o 
  -3   3   7    29287.90    24917.36   3410.69 o 
  -2   3   7     2593.37     2049.93    500.39 o 
  -1   3   7     7108.18     7116.44    258.55 o 
   0   3   7     3591.79     3694.37    236.04 o 
   1   3   7    35370.92    23312.40   7181.11 o 
   2   3   7      284.33      238.22    186.97 o 
   3   3   7    23773.91    22184.30    676.97 o 
   4   3   7     1357.54     1532.57    228.31 o 
   5   3   7    26765.27    26284.59   1135.63 o 
   6   3   7       35.89      158.02    247.92 o 
   7   3   7     7915.60     8228.35    484.07 o 
   8   3   7       80.53      -42.27    276.63 o 
   9   3   7    12514.48    13201.74    755.53 o 
 -12   4   7     1662.92     1517.17    324.73 o 
 -11   4   7      244.94       50.62    231.52 o 
 -10   4   7     3775.84     3899.63    314.18 o 
  -9   4   7       85.54      149.74    211.29 o 
  -8   4   7       69.18      149.56    199.71 o 
  -7   4   7     5213.59     5351.48    299.62 o 
  -6   4   7    15080.96    14503.15    731.94 o 
  -5   4   7      960.51      971.35    204.64 o 
  -4   4   7      951.41      844.74    189.16 o 
  -3   4   7     1082.42      805.29    144.42 o 
  -2   4   7      429.86      335.09    112.14 o 
  -1   4   7      139.40      129.87     83.81 o 
   0   4   7    43835.11    43844.00   2521.84 o 
   1   4   7      336.00      372.55    205.85 o 
   2   4   7     4733.38     4442.41    343.31 o 
   3   4   7      201.30      308.04    195.36 o 
   4   4   7     1542.16     1833.25    251.45 o 
   5   4   7       44.05       68.79    214.10 o 
   6   4   7    18512.52    19027.31    791.56 o 
   7   4   7       45.07       84.72    273.15 o 
   8   4   7      634.64      755.27    327.40 o 
   9   4   7      668.14      640.52    414.30 o 
 -12   5   7     1288.83      843.41    468.73 o 
 -11   5   7     3539.21     3800.00    409.78 o 
 -10   5   7      183.36      457.54    234.75 o 
  -9   5   7    19096.35    18489.25   1422.49 o 
  -8   5   7      426.38      503.21    222.46 o 
  -7   5   7    21521.96    22427.44   1257.64 o 
  -6   5   7       27.04      -42.49    186.49 o 
  -5   5   7     6233.42     6132.42    449.95 o 
  -4   5   7     1039.39     1004.49    200.80 o 
  -3   5   7    12160.89    12481.97    467.01 o 
  -2   5   7       16.66      -11.05    178.35 o 
  -1   5   7    18291.79    17441.48   1042.50 o 
   0   5   7     1157.79     1226.91    218.86 o 
   1   5   7     3398.30     3195.80    307.06 o 
   2   5   7     2298.48     2446.98    257.86 o 
   3   5   7    18533.72    18523.18    684.85 o 
   4   5   7     2500.64     2691.84    319.26 o 
   5   5   7     1051.95      827.47    248.04 o 
   6   5   7      524.46      351.30    243.59 o 
   7   5   7     9266.19     9432.12    537.04 o 
   8   5   7      333.13      265.38    320.05 o 
   9   5   7     5084.83     5232.76    597.74 o 
 -12   6   7     9827.78     8229.62   1029.11 o 
 -11   6   7       13.44     -105.98    284.05 o 
 -10   6   7     1969.33     2245.19    408.12 o 
  -9   6   7     4004.91     3944.37    338.85 o 
  -8   6   7     9425.51    10319.25    594.14 o 
  -7   6   7      297.07      124.50    208.74 o 
  -6   6   7     9133.35     9316.47    624.40 o 
  -5   6   7     3224.02     3273.99    303.36 o 
  -4   6   7     6826.92     7020.05    456.48 o 
  -3   6   7     4934.60     4788.18    459.97 o 
  -2   6   7    15923.08    15698.96    950.94 o 
  -1   6   7       30.12       22.33    228.58 o 
   0   6   7     6106.82     6222.47    358.95 o 
   1   6   7     2480.08     2396.40    260.15 o 
   2   6   7     6914.42     6489.02    360.64 o 
   3   6   7       89.48      168.61    251.46 o 
   4   6   7     9491.19     9604.46    438.07 o 
   5   6   7      140.99     -164.09    226.04 o 
   6   6   7     5003.78     5312.81    395.34 o 
   7   6   7      109.84      -11.05    300.70 o 
   8   6   7     3911.80     4227.18    565.42 o 
 -11   7   7     4210.84     3627.70    856.08 o 
 -10   7   7     2332.70     2014.07    349.10 o 
  -9   7   7     2611.02     2556.61    312.95 o 
  -8   7   7       22.44      206.32    235.65 o 
  -7   7   7     8954.54     9795.10    848.06 o 
  -6   7   7        4.19      101.42    209.89 o 
  -5   7   7     6203.53     6613.87    459.22 o 
  -4   7   7     4734.48     4791.10    447.11 o 
  -3   7   7     3829.46     4086.58    313.01 o 
  -2   7   7      166.54      231.49    202.15 o 
  -1   7   7     4601.89     4699.81    555.22 o 
   0   7   7      154.99      302.16    254.99 o 
   1   7   7     6312.53     6012.60    361.49 o 
   2   7   7     6216.88     5674.42    358.99 o 
   3   7   7       56.23      133.15    222.49 o 
   4   7   7     1231.40     1286.20    273.86 o 
   5   7   7     9412.96     9432.96    679.62 o 
   6   7   7     1270.98     1308.03    363.97 o 
   7   7   7     1071.01      802.84    312.95 o 
  -9   8   7      496.03      212.64    351.04 o 
  -8   8   7     8753.73     8072.04   1206.26 o 
  -7   8   7      579.01      616.74    276.08 o 
  -6   8   7     6881.53     7528.12    764.05 o 
  -5   8   7      655.39      855.67    255.25 o 
  -4   8   7    13347.70    14877.04   1001.19 o 
  -3   8   7       55.50      105.53    221.07 o 
  -2   8   7    15851.92    15471.57    865.43 o 
  -1   8   7     1302.24      984.02    295.21 o 
   0   8   7     5673.57     5466.31    580.06 o 
   1   8   7      166.66       56.29    265.66 o 
   2   8   7    11215.88    10971.84    825.35 o 
   3   8   7      289.88      460.15    251.93 o 
   4   8   7     8693.28     8515.84    460.58 o 
   5   8   7      340.58      275.30    283.79 o 
   6   8   7     1896.42     2133.37    397.77 o 
  -9   9   7     2025.04     1015.55    690.16 o 
  -8   9   7      346.92       68.73    293.30 o 
  -7   9   7        9.91       73.29    322.13 o 
  -6   9   7     1887.95     2675.16    515.23 o 
  -5   9   7     4030.58     4571.33    455.96 o 
  -4   9   7       82.07       49.83    239.61 o 
  -3   9   7       22.16      153.55    287.29 o 
  -2   9   7     1144.58     1044.37    323.79 o 
  -1   9   7      896.79      856.60    313.58 o 
   0   9   7     1379.07     1788.65    443.21 o 
   1   9   7      380.41      243.04    299.65 o 
   2   9   7      106.51      122.02    330.67 o 
   3   9   7     1242.16     1064.52    349.75 o 
   4   9   7     2298.85     2613.92    410.21 o 
   5   9   7       42.57      456.22    399.20 o 
  -7  10   7      135.94      319.58    557.16 o 
  -6  10   7     9220.94    14289.34   1140.80 o 
  -5  10   7       59.81      297.01    329.36 o 
  -4  10   7    13499.63    15555.35   1987.06 o 
  -3  10   7        5.30      -43.60    303.51 o 
  -2  10   7     4121.72     4483.77    853.84 o 
  -1  10   7      715.93      818.14    344.95 o 
   0  10   7    10715.65    11038.30    713.45 o 
   1  10   7       21.59     -149.98    315.55 o 
   2  10   7     4595.99     4198.78    834.78 o 
   3  10   7      296.00      499.06    577.18 o 
  -2  11   7     1079.09     2002.04    665.63 o 
  -1  11   7      601.12      385.43    572.66 o 
 -12   0   8    24606.38    23481.38    926.05 o 
 -10   0   8    26136.97    25388.79   1424.22 o 
  -8   0   8    18448.64    19088.75    717.49 o 
  -6   0   8    48012.03    43357.59   6796.04 o 
  -4   0   8     2702.06     2569.28    256.03 o 
  -2   0   8    41721.14    41746.06    832.51 o 
   0   0   8    13292.68    12481.30    409.82 o 
   2   0   8     3364.18     3139.15    272.45 o 
   4   0   8    43210.70    43321.98    859.16 o 
   6   0   8     6008.51     7483.29    772.15 o 
   8   0   8     6443.04     6237.26    850.27 o 
 -13   1   8       14.23       13.75    299.97 o 
 -12   1   8      350.83      233.55    291.70 o 
 -11   1   8     2640.13     2895.37    338.37 o 
 -10   1   8     2052.37     2083.30    298.27 o 
  -9   1   8     3313.81     3041.10    310.68 o 
  -8   1   8      567.29      660.70    228.65 o 
  -7   1   8    10839.14    10377.59    809.04 o 
  -6   1   8      979.44      925.81    200.58 o 
  -5   1   8       24.68       26.89    144.80 o 
  -4   1   8     1691.44     1718.50    169.00 o 
  -3   1   8      334.74      269.79    137.31 o 
  -2   1   8       70.25      186.41    129.48 o 
  -1   1   8     6251.47     6150.49    244.33 o 
   0   1   8     2257.95     2353.76    174.42 o 
   1   1   8       10.54       -0.58    142.12 o 
   2   1   8     2850.37     2682.68    207.48 o 
   3   1   8     1562.76     1740.68    257.36 o 
   4   1   8     3637.07     4208.42    474.55 o 
   5   1   8     6878.32     6968.42    419.43 o 
   6   1   8     3260.82     3593.11    457.65 o 
   7   1   8      173.04      -43.89    313.69 o 
   8   1   8     1378.66      907.28    408.52 o 
   9   1   8     1466.09     1614.82    572.98 o 
 -13   2   8      313.10      483.64    314.67 o 
 -12   2   8    15009.64    14249.58    564.01 o 
 -11   2   8      901.07      666.09    283.08 o 
 -10   2   8    13945.90    13653.08    501.64 o 
  -9   2   8     2831.82     2618.99    304.19 o 
  -8   2   8    36382.77    34180.29   1680.11 o 
  -7   2   8      129.64      310.31    183.78 o 
  -6   2   8    18773.96    18233.50    931.80 o 
  -5   2   8     2188.64     2222.28    217.99 o 
  -4   2   8    30329.84    29206.90   1974.09 o 
  -3   2   8    13017.15    12935.34    417.40 o 
  -2   2   8    15734.05    15652.15    310.19 o 
  -1   2   8        3.56      -57.49    127.28 o 
   0   2   8     7878.56     7907.99    261.83 o 
   1   2   8     5720.00     5637.89    377.53 o 
   2   2   8    21964.37    20133.42    641.12 o 
   3   2   8     4580.43     4194.93    282.91 o 
   4   2   8     5438.85     5874.58    385.83 o 
   5   2   8     3766.09     4095.28    362.24 o 
   6   2   8    14231.20    14103.21    546.38 o 
   7   2   8     1724.31     1903.56    416.55 o 
   8   2   8    11115.44    11302.39    696.62 o 
   9   2   8       11.18     -263.41    525.53 o 
 -13   3   8     3045.04     2917.53    539.11 o 
 -12   3   8     3571.17     3881.21    397.95 o 
 -11   3   8     2636.12     2672.05    338.87 o 
 -10   3   8      698.92      711.41    266.22 o 
  -9   3   8    11286.27    10668.44    401.69 o 
  -8   3   8     1163.81     1260.56    233.25 o 
  -7   3   8     3962.94     3829.45    272.70 o 
  -6   3   8     6410.11     6125.43    334.22 o 
  -5   3   8     6318.58     6371.86    429.95 o 
  -4   3   8     1511.83     1593.27    208.96 o 
  -3   3   8     4360.76     4516.15    254.33 o 
  -2   3   8     5826.12     5807.01    306.34 o 
  -1   3   8     3192.00     3469.00    198.59 o 
   0   3   8      546.78      491.43    220.50 o 
   1   3   8      839.53      762.30    203.81 o 
   2   3   8     4041.79     3980.94    360.44 o 
   3   3   8     3168.15     3066.15    270.19 o 
   4   3   8     2276.77     2076.09    258.33 o 
   5   3   8       68.48       94.37    239.45 o 
   6   3   8      457.13      490.83    267.13 o 
   7   3   8     5165.06     5440.61    447.89 o 
   8   3   8     1164.49      892.64    408.76 o 
 -13   4   8      543.60       29.83    429.41 o 
 -12   4   8     2994.84     3027.77    381.69 o 
 -11   4   8       60.36       70.63    273.16 o 
 -10   4   8    14176.70    13562.62    582.82 o 
  -9   4   8      426.97      498.89    252.53 o 
  -8   4   8     8551.54     8133.84    376.09 o 
  -7   4   8      190.25       -5.26    194.16 o 
  -6   4   8    12986.90    12895.68    578.90 o 
  -5   4   8     7342.12     7179.75    327.24 o 
  -4   4   8    17469.01    17101.20    827.40 o 
  -3   4   8     6555.83     6498.90    384.70 o 
  -2   4   8     8022.07     7925.46    448.11 o 
  -1   4   8       19.52       42.78    163.71 o 
   0   4   8    19989.28    19229.68    530.57 o 
   1   4   8     3217.17     3207.61    268.42 o 
   2   4   8    18590.57    18033.90    708.49 o 
   3   4   8     8752.00     8207.87    452.73 o 
   4   4   8     5969.68     5669.10    351.46 o 
   5   4   8      410.69      323.87    261.09 o 
   6   4   8    13850.89    14327.53    581.14 o 
   7   4   8      164.00       -9.85    286.00 o 
   8   4   8     8869.38     9057.14    558.43 o 
 -12   5   8      110.25      636.94    426.28 o 
 -11   5   8     6970.93     7573.11    592.54 o 
 -10   5   8     2756.60     2676.90    303.40 o 
  -9   5   8     4447.66     4540.04    415.64 o 
  -8   5   8        7.40     -185.63    207.33 o 
  -7   5   8     9290.70     9685.95    457.40 o 
  -6   5   8      249.38      230.89    200.24 o 
  -5   5   8     6226.02     5914.57    312.28 o 
  -4   5   8     5867.26     6088.17    345.21 o 
  -3   5   8    22200.41    22458.49    937.58 o 
  -2   5   8      423.68      440.85    218.03 o 
  -1   5   8     1486.53     1406.78    219.54 o 
   0   5   8     7469.89     7000.50    483.58 o 
   1   5   8     7514.85     6793.86    415.36 o 
   2   5   8       29.37       77.58    201.20 o 
   3   5   8     8033.39     7904.12    466.89 o 
   4   5   8      443.53      242.33    227.38 o 
   5   5   8     4071.18     4436.63    355.40 o 
   6   5   8     1007.76      835.75    316.03 o 
   7   5   8     1726.34     1923.31    381.59 o 
   8   5   8        0.49     -243.53    381.55 o 
 -11   6   8      118.21      107.93    295.14 o 
 -10   6   8     4078.42     4521.52    434.34 o 
  -9   6   8     1143.21      837.83    265.45 o 
  -8   6   8     2727.12     3128.49    417.89 o 
  -7   6   8       36.09      271.38    218.98 o 
  -6   6   8     8201.05     8404.73    692.31 o 
  -5   6   8      672.53      516.46    212.01 o 
  -4   6   8     8023.81     8313.38    729.65 o 
  -3   6   8       10.16       71.31    224.13 o 
  -2   6   8     8841.34     8317.76    458.78 o 
  -1   6   8      220.95       55.82    243.16 o 
   0   6   8    11460.20    10414.78    789.68 o 
   1   6   8     1431.09     1411.58    246.97 o 
   2   6   8     3497.21     3435.91    418.50 o 
   3   6   8       40.47      113.89    256.03 o 
   4   6   8    14430.15    14530.52    617.73 o 
   5   6   8     1650.18     1397.30    296.53 o 
   6   6   8     3330.69     3418.79    419.86 o 
   7   6   8     1317.80     1510.25    375.65 o 
 -10   7   8     1213.46      793.71    328.90 o 
  -9   7   8     4296.83     4151.52    400.04 o 
  -8   7   8      776.25      714.78    262.32 o 
  -7   7   8    13754.98    15076.58   1148.15 o 
  -6   7   8      833.15      823.42    238.11 o 
  -5   7   8    12005.16    13184.68   1063.38 o 
  -4   7   8      190.10      300.26    222.83 o 
  -3   7   8     4644.40     4366.45    323.89 o 
  -2   7   8     4602.72     4473.39    578.54 o 
  -1   7   8    30100.07    27219.88   2608.92 o 
   0   7   8      272.45      378.90    266.80 o 
   1   7   8     4832.97     4289.01    398.51 o 
   2   7   8     2437.07     2356.15    293.94 o 
   3   7   8     6858.42     6948.84    566.39 o 
   4   7   8       20.00       56.98    250.13 o 
   5   7   8    10068.28    10913.38    777.61 o 
   6   7   8      141.37     -321.84    321.84 o 
  -9   8   8       16.55       29.77    305.05 o 
  -8   8   8     3253.12     3616.51    644.41 o 
  -7   8   8     1063.66     1483.18    354.59 o 
  -6   8   8      489.04      427.76    267.64 o 
  -5   8   8     3683.74     4079.78    696.47 o 
  -4   8   8     4708.17     4784.68    373.58 o 
  -3   8   8        6.85      242.94    271.24 o 
  -2   8   8     2965.53     2814.33    393.39 o 
  -1   8   8     1817.79     1826.99    334.56 o 
   0   8   8     1536.76     1293.16    326.52 o 
   1   8   8     1796.61     1471.60    336.61 o 
   2   8   8     4881.23     4376.64    574.29 o 
   3   8   8       40.98     -169.03    255.68 o 
   4   8   8     1491.92     1450.77    318.18 o 
   5   8   8      286.68      -59.06    334.64 o 
  -8   9   8      548.54      791.52    612.04 o 
  -7   9   8     3081.57     3221.65    441.27 o 
  -6   9   8      156.19      174.88    278.91 o 
  -5   9   8    10383.11    11159.05   1329.77 o 
  -4   9   8      310.24      488.93    318.12 o 
  -3   9   8    15191.01    16108.59   1651.20 o 
  -2   9   8       35.83      185.43    303.45 o 
  -1   9   8     5648.76     5873.49    610.14 o 
   0   9   8        3.95     -163.63    290.58 o 
   1   9   8    20762.30    21496.80   2913.97 o 
   2   9   8       22.92      171.84    327.58 o 
   3   9   8     6239.74     5155.63    604.61 o 
  -6  10   8      870.02     1619.20    684.35 o 
  -5  10   8      155.09      263.41    547.48 o 
  -4  10   8       16.91     -142.03    501.64 o 
  -3  10   8     1302.70     1398.75    377.74 o 
  -2  10   8      100.99      422.61    336.06 o 
  -1  10   8      843.12     1608.00    462.74 o 
   0  10   8     1021.34     1362.61    459.43 o 
 -13   0   9     4384.41     3912.10    594.08 o 
 -11   0   9     1953.36     1949.91    458.17 o 
  -9   0   9     8944.21     8735.01    607.84 o 
  -7   0   9     8272.98     8259.67    560.60 o 
  -5   0   9    16839.70    16069.49   1472.98 o 
  -3   0   9    18924.12    19273.38    501.81 o 
  -1   0   9      686.99      712.04    220.67 o 
   1   0   9    32599.81    33296.59    646.07 o 
   3   0   9     2859.44     2673.17    349.33 o 
   5   0   9       65.17      178.83    418.36 o 
   7   0   9    13443.95    12537.79   1004.57 o 
 -13   1   9     3403.12     3779.88    475.92 o 
 -12   1   9     1108.14     1395.07    328.90 o 
 -11   1   9     3852.28     3447.75    362.29 o 
 -10   1   9      272.63      788.73    269.82 o 
  -9   1   9    14080.11    13688.82    487.99 o 
  -8   1   9     4594.24     4236.99    333.09 o 
  -7   1   9     9644.00     9676.41    587.77 o 
  -6   1   9      309.29      284.51    182.65 o 
  -5   1   9    21828.27    21016.59   1279.18 o 
  -4   1   9      491.53      477.29    182.31 o 
  -3   1   9    25982.76    26121.19    502.00 o 
  -2   1   9     9087.24     8667.95    284.62 o 
  -1   1   9    21913.16    22178.00    441.56 o 
   0   1   9     5865.98     5704.90    257.78 o 
   1   1   9    30475.56    30617.41    516.46 o 
   2   1   9     2943.43     2646.24    290.83 o 
   3   1   9    10490.73    10571.06    454.49 o 
   4   1   9       11.92       69.22    220.52 o 
   5   1   9     6739.08     6644.57    532.27 o 
   6   1   9      499.66      234.65    329.90 o 
   7   1   9     7242.90     7286.67    624.31 o 
   8   1   9      308.33      157.40    362.07 o 
 -13   2   9      754.00     1089.28    477.89 o 
 -12   2   9        3.55      306.34    296.45 o 
 -11   2   9     7486.80     7224.65    447.22 o 
 -10   2   9     4180.19     3873.13    354.32 o 
  -9   2   9     3128.49     3094.24    322.10 o 
  -8   2   9      174.12       20.91    220.04 o 
  -7   2   9    11073.50    10282.38    438.08 o 
  -6   2   9     1704.69     1550.34    216.23 o 
  -5   2   9    10319.57    10201.43    526.81 o 
  -4   2   9    10495.45    10772.91    501.83 o 
  -3   2   9     6396.81     6156.71    292.23 o 
  -2   2   9       81.08       39.02    142.99 o 
  -1   2   9    13977.62    14566.14    321.87 o 
   0   2   9     5259.10     5095.48    261.57 o 
   1   2   9      687.45      775.06    202.12 o 
   2   2   9     1132.20     1009.24    214.38 o 
   3   2   9     4178.58     4328.30    355.90 o 
   4   2   9       69.82      107.71    233.59 o 
   5   2   9    10897.92    10905.26    504.95 o 
   6   2   9     3488.10     3562.95    486.68 o 
   7   2   9      793.93      854.37    394.16 o 
   8   2   9      653.65      513.26    562.97 o 
 -12   3   9     5199.79     4745.79    427.92 o 
 -11   3   9    10563.53    10464.54    509.38 o 
 -10   3   9      295.49      453.92    269.59 o 
  -9   3   9     1712.23     1843.10    292.00 o 
  -8   3   9     7351.30     7215.15    365.44 o 
  -7   3   9    16866.60    15867.97    542.82 o 
  -6   3   9     3892.68     3776.41    270.04 o 
  -5   3   9     5154.77     5045.20    286.47 o 
  -4   3   9      976.34      932.30    195.17 o 
  -3   3   9    24396.54    24738.63    908.57 o 
  -2   3   9      948.98     1182.17    166.44 o 
  -1   3   9    14744.21    14329.69    358.70 o 
   0   3   9     5089.89     4634.45    345.68 o 
   1   3   9     5294.13     5119.56    404.89 o 
   2   3   9     2586.59     2311.49    259.55 o 
   3   3   9    17227.65    15944.99    801.03 o 
   4   3   9     3189.60     3367.21    352.53 o 
   5   3   9     5787.52     6364.80    445.17 o 
   6   3   9      105.27       95.50    275.91 o 
   7   3   9     1674.48     1347.37    427.02 o 
 -12   4   9     1689.84     1461.04    470.66 o 
 -11   4   9      359.79      694.47    300.50 o 
 -10   4   9       10.70     -125.61    256.61 o 
  -9   4   9     3301.82     3287.18    383.72 o 
  -8   4   9     7700.92     7421.54    366.90 o 
  -7   4   9     5598.37     5561.91    440.50 o 
  -6   4   9     5699.95     5626.93    343.81 o 
  -5   4   9      975.25      981.51    208.61 o 
  -4   4   9      754.38      624.65    192.71 o 
  -3   4   9     7916.26     8048.85    494.93 o 
  -2   4   9    15547.19    16049.74    531.77 o 
  -1   4   9    12673.81    11526.81    446.76 o 
   0   4   9      831.54      915.25    213.54 o 
   1   4   9     1710.08     1633.55    239.90 o 
   2   4   9     5630.71     5253.53    337.72 o 
   3   4   9     6181.21     5948.69    358.86 o 
   4   4   9     3705.12     3923.80    384.67 o 
   5   4   9     9430.67     9825.29    517.28 o 
   6   4   9        1.57     -244.38    278.60 o 
   7   4   9     1504.90     1335.44    391.00 o 
 -12   5   9     2350.24     3343.49    565.16 o 
 -11   5   9     4154.80     4469.49    422.48 o 
 -10   5   9     5303.41     5378.12    484.64 o 
  -9   5   9     9148.79     9176.13    570.78 o 
  -8   5   9      242.09      223.28    225.58 o 
  -7   5   9     2067.60     2244.97    268.19 o 
  -6   5   9    13064.13    12998.41    504.51 o 
  -5   5   9    16410.15    17048.27   1056.24 o 
  -4   5   9     4057.78     3988.17    274.31 o 
  -3   5   9      674.89      897.73    227.69 o 
  -2   5   9     1013.99      890.86    339.24 o 
  -1   5   9     7143.70     6210.93    425.07 o 
   0   5   9     2730.21     2999.90    379.83 o 
   1   5   9     7022.95     6370.42    514.61 o 
   2   5   9     5028.54     4918.61    345.86 o 
   3   5   9     1633.24     1672.32    272.32 o 
   4   5   9      176.26     -137.70    219.11 o 
   5   5   9     3573.27     3441.62    404.27 o 
   6   5   9     2435.54     2498.48    394.00 o 
   7   5   9     3193.63     3137.68    761.18 o 
 -11   6   9      313.32      240.11    352.31 o 
 -10   6   9     6078.12     5934.57    783.32 o 
  -9   6   9     1411.15     1657.67    292.69 o 
  -8   6   9     5293.52     5178.42    398.02 o 
  -7   6   9      203.22      286.79    229.77 o 
  -6   6   9     4209.21     4381.28    312.63 o 
  -5   6   9     3280.80     3553.07    344.28 o 
  -4   6   9    11751.69    11500.39   1177.31 o 
  -3   6   9     2751.78     2545.44    422.95 o 
  -2   6   9     4234.30     3564.01    400.12 o 
  -1   6   9       12.85       80.49    255.97 o 
   0   6   9     5187.45     4631.32    400.62 o 
   1   6   9    10935.57    10964.74    535.73 o 
   2   6   9     3612.44     3370.52    318.87 o 
   3   6   9     4342.59     4343.38    409.41 o 
   4   6   9      391.61      123.92    256.12 o 
   5   6   9       19.04      150.09    306.24 o 
   6   6   9     4744.90     5477.26    507.62 o 
 -10   7   9     2252.10     1282.29    407.50 o 
  -9   7   9     1062.94      636.92    282.55 o 
  -8   7   9     7760.56     8067.71    749.48 o 
  -7   7   9     5063.45     5664.30    602.45 o 
  -6   7   9        6.75     -111.17    249.28 o 
  -5   7   9       51.86      -24.31    259.82 o 
  -4   7   9     8444.66     8321.88    442.26 o 
  -3   7   9     2590.03     2604.70    355.51 o 
  -2   7   9     2851.49     2623.05    357.64 o 
  -1   7   9     1596.51     1215.31    316.49 o 
   0   7   9      983.01      743.94    299.32 o 
   1   7   9      953.92      947.06    315.13 o 
   2   7   9     6298.52     5880.42    472.70 o 
   3   7   9      164.58      146.09    265.66 o 
   4   7   9     2280.76     2461.50    344.25 o 
   5   7   9     2294.74     2132.19    495.50 o 
  -9   8   9      129.88       50.12    442.70 o 
  -8   8   9     3461.54     4186.17    764.51 o 
  -7   8   9       32.03       -1.22    320.23 o 
  -6   8   9     5537.96     6524.93    942.16 o 
  -5   8   9     3088.42     3064.66    473.67 o 
  -4   8   9     4504.78     4764.49    657.51 o 
  -3   8   9        1.07      117.05    290.58 o 
  -2   8   9     3258.56     3381.33    729.27 o 
  -1   8   9     1713.27     1641.37    353.04 o 
   0   8   9     2474.04     2332.95    378.67 o 
   1   8   9      752.82     1030.35    346.18 o 
   2   8   9     2509.25     2611.11    406.09 o 
   3   8   9      805.12     1001.04    360.40 o 
   4   8   9     5653.87     5844.99    635.66 o 
  -7   9   9       60.02       45.37    592.03 o 
  -6   9   9     3974.72     4295.83    508.73 o 
  -5   9   9     1443.14     1984.27    391.04 o 
  -4   9   9       90.95      313.06    326.83 o 
  -3   9   9      589.60      781.21    346.32 o 
  -2   9   9     5456.44     5169.63   1126.12 o 
  -1   9   9      393.95      370.94    335.37 o 
   0   9   9     5058.31     5252.08    817.17 o 
   1   9   9      214.36       26.60    330.72 o 
 -12   0  10     2494.72     2274.10    520.96 o 
 -10   0  10     4225.48     4220.03    635.28 o 
  -8   0  10     4065.83     4761.60   1045.25 o 
  -6   0  10      329.92      -19.19    290.08 o 
  -4   0  10     6019.80     6228.47    387.41 o 
  -2   0  10      861.46     1068.48    236.47 o 
   0   0  10       84.33      206.70    206.11 o 
   2   0  10    18549.72    19257.52    663.17 o 
   4   0  10      243.96     -192.39    410.61 o 
   6   0  10     1470.45     1836.12    616.56 o 
 -12   1  10     6448.49     6049.29    459.48 o 
 -11   1  10      548.68      347.33    291.52 o 
 -10   1  10     4392.98     4162.95    368.70 o 
  -9   1  10      321.54      109.16    243.90 o 
  -8   1  10    13964.74    13382.97    486.86 o 
  -7   1  10     1363.84     1617.10    267.87 o 
  -6   1  10    13593.30    13018.18    546.25 o 
  -5   1  10    11049.05    10641.11    885.08 o 
  -4   1  10    20511.50    20682.47    524.79 o 
  -3   1  10     8778.79     8794.01    337.73 o 
  -2   1  10    29460.85    30127.68    540.62 o 
  -1   1  10     1846.69     1961.59    185.72 o 
   0   1  10    22834.09    23435.22    554.60 o 
   1   1  10       12.49      159.68    214.81 o 
   2   1  10    13009.16    13366.45    496.38 o 
   3   1  10      216.90      234.72    234.01 o 
   4   1  10    13535.34    14804.17    691.46 o 
   5   1  10      146.44      235.35    326.41 o 
   6   1  10     8658.05     8614.04    641.53 o 
   7   1  10      636.82      430.50    385.30 o 
 -12   2  10     4989.77     4576.11    428.76 o 
 -11   2  10      411.33      189.64    291.61 o 
 -10   2  10     4249.17     4455.50    380.81 o 
  -9   2  10       50.53      -34.68    244.18 o 
  -8   2  10      303.60      397.73    240.91 o 
  -7   2  10     4186.89     4013.42    288.39 o 
  -6   2  10     5217.21     5442.65    330.99 o 
  -5   2  10      123.09      335.43    189.73 o 
  -4   2  10     1464.99     1476.35    214.32 o 
  -3   2  10     3025.12     3381.70    249.45 o 
  -2   2  10     4880.39     5335.19    251.33 o 
  -1   2  10     1635.86     1862.56    208.02 o 
   0   2  10     6091.73     6449.50    342.02 o 
   1   2  10      684.76      629.44    211.88 o 
   2   2  10     1197.78     1182.06    286.10 o 
   3   2  10     8835.38     8849.75    516.55 o 
   4   2  10     2563.64     2454.68    334.70 o 
   5   2  10       21.71      214.76    323.60 o 
   6   2  10     2378.87     1937.20    444.92 o 
 -12   3  10     1773.86     1265.25    821.54 o 
 -11   3  10      199.97      154.34    290.99 o 
 -10   3  10     9458.07     8982.73    485.97 o 
  -9   3  10      822.64      940.19    316.26 o 
  -8   3  10     5752.52     6017.56    346.82 o 
  -7   3  10      630.33      485.99    215.61 o 
  -6   3  10    12828.83    12630.01    565.72 o 
  -5   3  10      912.40     1126.03    214.80 o 
  -4   3  10    29778.95    31010.64    962.32 o 
  -3   3  10     1178.66     1253.33    206.72 o 
  -2   3  10     7999.96     7945.38    484.55 o 
  -1   3  10     3345.33     3256.09    281.64 o 
   0   3  10    11732.25    11243.02    481.77 o 
   1   3  10       19.27       95.00    197.57 o 
   2   3  10    20512.36    19450.96    993.19 o 
   3   3  10     1307.80     1354.22    286.85 o 
   4   3  10     2623.94     2868.68    359.20 o 
   5   3  10     1279.76     1240.56    326.53 o 
   6   3  10     8066.03     8940.02    666.68 o 
 -11   4  10     1085.74     1144.43    325.04 o 
 -10   4  10      444.79      803.05    305.32 o 
  -9   4  10     6543.29     5991.04    368.39 o 
  -8   4  10     4108.54     3923.91    311.93 o 
  -7   4  10      742.53      854.71    235.50 o 
  -6   4  10     3760.48     3531.83    356.86 o 
  -5   4  10     3687.34     3701.30    281.89 o 
  -4   4  10      331.35      338.61    197.01 o 
  -3   4  10     7635.88     7577.65    357.47 o 
  -2   4  10     4458.09     4468.96    559.85 o 
  -1   4  10     1184.87     1056.29    347.60 o 
   0   4  10     5960.01     5715.82    344.11 o 
   1   4  10    17752.26    16872.38    834.40 o 
   2   4  10      246.97      110.46    213.63 o 
   3   4  10     1078.03     1446.67    305.45 o 
   4   4  10     2693.77     2662.70    367.06 o 
   5   4  10     7534.01     7424.32    508.70 o 
   6   4  10      303.81       69.19    304.34 o 
 -11   5  10     8071.49     8399.49    734.41 o 
 -10   5  10     3496.00     3200.72    565.53 o 
  -9   5  10       14.13     -218.96    247.74 o 
  -8   5  10    12680.85    12440.66    612.08 o 
  -7   5  10      260.41       80.72    223.20 o 
  -6   5  10     7831.48     8027.28    562.81 o 
  -5   5  10     2916.41     3167.29    364.07 o 
  -4   5  10     3624.31     3894.97    336.40 o 
  -3   5  10     1037.56     1183.37    305.34 o 
  -2   5  10    14257.60    12961.25    890.95 o 
  -1   5  10      173.32      -14.77    261.09 o 
   0   5  10     4620.95     4395.03    493.12 o 
   1   5  10     3907.70     4082.61    541.33 o 
   2   5  10      823.90      849.57    249.28 o 
   3   5  10      682.04      780.65    256.07 o 
   4   5  10     7646.49     7940.13    520.28 o 
   5   5  10     2111.23     1734.93    371.80 o 
   6   5  10      327.36      599.77    610.75 o 
 -10   6  10     1521.76     1410.24    402.47 o 
  -9   6  10      779.74      791.22    280.04 o 
  -8   6  10     2268.01     2403.30    307.02 o 
  -7   6  10     8871.26     8986.05    586.84 o 
  -6   6  10      418.83      590.89    270.46 o 
  -5   6  10     4115.19     3887.23    383.27 o 
  -4   6  10     7176.76     6974.00    528.93 o 
  -3   6  10     3069.30     2979.92    724.70 o 
  -2   6  10     2813.02     2425.53    351.77 o 
  -1   6  10     9739.56     9215.44    509.91 o 
   0   6  10      484.04      560.88    286.17 o 
   1   6  10     2054.57     1854.67    340.20 o 
   2   6  10     3834.48     4081.25    565.73 o 
   3   6  10     7153.32     7111.88    501.64 o 
   4   6  10       79.21       13.19    309.35 o 
   5   6  10     5666.57     6601.39    929.04 o 
  -9   7  10     6318.80     6403.28    871.31 o 
  -8   7  10      528.83      331.91    273.57 o 
  -7   7  10     1598.37     1917.81    338.77 o 
  -6   7  10     8512.95     8911.91    611.24 o 
  -5   7  10     1437.93     1475.15    340.16 o 
  -4   7  10     1408.56     1527.33    346.74 o 
  -3   7  10     5292.73     5338.48    775.60 o 
  -2   7  10     3085.94     3160.42    388.64 o 
  -1   7  10     1415.73     1272.98    333.21 o 
   0   7  10     1794.26     1964.50    430.52 o 
   1   7  10     1425.68     1360.44    356.63 o 
   2   7  10      872.23      819.02    341.66 o 
   3   7  10     2563.69     2068.26    398.29 o 
   4   7  10      730.15      388.67    425.23 o 
  -8   8  10       94.29      290.53    590.09 o 
  -7   8  10     7236.30     7508.19    877.95 o 
  -6   8  10     1654.28     1863.34    331.20 o 
  -5   8  10     4611.64     4567.37    599.78 o 
  -4   8  10     1301.84     1801.53    377.55 o 
  -3   8  10     4208.12     3924.75    524.71 o 
  -2   8  10      104.09      213.81    316.71 o 
  -1   8  10     5285.30     4655.29    674.99 o 
   0   8  10     2178.36     2118.09    393.27 o 
   1   8  10     6893.00     6906.06   1167.91 o 
   2   8  10       12.69     -229.19    601.71 o 
  -5   9  10     2998.95     4022.17    797.98 o 
  -4   9  10     2236.62     2828.43    724.38 o 
  -3   9  10      417.03      282.78    553.94 o 
 -11   0  11    22891.24    22819.17   1312.53 o 
  -9   0  11     3351.68     3112.04    481.55 o 
  -7   0  11    18968.00    18526.74   1220.21 o 
  -5   0  11    24728.56    26024.11    814.49 o 
  -3   0  11     1541.48     1957.71    280.18 o 
  -1   0  11    16841.32    17432.66    530.58 o 
   1   0  11    22653.16    23671.93    743.48 o 
   3   0  11     4136.56     3727.12    660.46 o 
   5   0  11    20738.09    22061.87   1246.03 o 
 -11   1  11     1079.10     1000.35    326.58 o 
 -10   1  11     4158.74     4075.58    386.32 o 
  -9   1  11       14.67      -97.17    251.97 o 
  -8   1  11     1605.20     1683.07    286.47 o 
  -7   1  11     4534.62     4392.46    353.64 o 
  -6   1  11     3071.74     3228.84    314.88 o 
  -5   1  11      764.70      968.90    236.66 o 
  -4   1  11      107.66      215.34    188.04 o 
  -3   1  11      303.91      435.70    185.77 o 
  -2   1  11       47.08       50.33    153.63 o 
  -1   1  11     3350.37     3884.62    262.60 o 
   0   1  11     1586.79     1562.22    276.32 o 
   1   1  11      144.47       96.61    234.15 o 
   2   1  11      137.64      100.54    236.68 o 
   3   1  11      847.63      875.84    490.34 o 
   4   1  11       44.80      151.90    353.47 o 
   5   1  11      123.94      431.18    370.55 o 
   6   1  11     3762.38     3618.66    765.05 o 
 -11   2  11     6799.80     6357.12    534.49 o 
 -10   2  11      134.62      346.34    285.54 o 
  -9   2  11    18978.10    18304.91    666.40 o 
  -8   2  11      549.53      671.27    261.81 o 
  -7   2  11    13811.22    14101.97    503.05 o 
  -6   2  11      595.21      621.33    217.64 o 
  -5   2  11     7878.58     8093.56    389.29 o 
  -4   2  11      220.10      165.24    189.98 o 
  -3   2  11    23702.32    25435.35    846.60 o 
  -2   2  11     2854.08     3108.68    251.98 o 
  -1   2  11    10330.51    10788.13    414.46 o 
   0   2  11     2083.59     2344.57    311.01 o 
   1   2  11     7216.35     7399.66    440.26 o 
   2   2  11       83.56       60.33    237.38 o 
   3   2  11    14807.60    15416.90    578.77 o 
   4   2  11      420.36      316.67    341.47 o 
   5   2  11     6054.47     6085.83    605.01 o 
 -11   3  11      478.75      426.11    308.91 o 
 -10   3  11     2180.40     1727.31    337.00 o 
  -9   3  11     1943.31     1934.66    375.59 o 
  -8   3  11     8225.49     7865.77    509.77 o 
  -7   3  11     1842.49     1826.46    258.28 o 
  -6   3  11       44.87       65.63    205.01 o 
  -5   3  11      667.21      747.58    217.18 o 
  -4   3  11     5721.54     5948.47    330.37 o 
  -3   3  11     3496.88     3604.81    269.80 o 
  -2   3  11      577.65      555.34    275.27 o 
  -1   3  11     5171.23     5080.93    411.15 o 
   0   3  11     1105.07     1035.34    238.24 o 
   1   3  11     1952.62     2156.16    274.25 o 
   2   3  11     2013.62     2023.64    321.63 o 
   3   3  11      159.81      149.93    264.83 o 
   4   3  11     1913.33     1994.18    351.29 o 
   5   3  11      565.86     1148.37    407.69 o 
 -10   4  11     2247.84     2368.26    366.82 o 
  -9   4  11    11783.06    11250.27    601.70 o 
  -8   4  11      182.66      406.94    242.64 o 
  -7   4  11     4422.12     4613.95    328.41 o 
  -6   4  11      220.40      366.45    215.17 o 
  -5   4  11     7599.13     8197.64    374.17 o 
  -4   4  11     1788.19     1952.57    276.34 o 
  -3   4  11    19125.97    18513.93   1435.05 o 
  -2   4  11     2946.09     3551.28    392.62 o 
  -1   4  11     8026.50     7419.68    473.67 o 
   0   4  11      346.92      491.98    328.46 o 
   1   4  11    12291.07    11573.74    451.36 o 
   2   4  11      103.75      203.47    263.49 o 
   3   4  11    10082.32    10564.27    538.55 o 
   4   4  11     2055.70     2244.52    380.56 o 
   5   4  11     7517.20     8524.64    670.98 o 
 -10   5  11     3411.28     3285.15    615.78 o 
  -9   5  11       83.98       60.39    254.24 o 
  -8   5  11     4368.24     4382.80    376.93 o 
  -7   5  11      184.36      402.43    243.07 o 
  -6   5  11     6794.83     6324.25    593.01 o 
  -5   5  11      494.08      497.26    250.74 o 
  -4   5  11     3068.92     3419.25    395.51 o 
  -3   5  11       55.99      131.78    286.71 o 
  -2   5  11     6374.06     5352.13    686.60 o 
  -1   5  11     1437.34     1482.56    324.13 o 
   0   5  11     2685.99     2536.34    363.11 o 
   1   5  11     1504.38     1319.85    402.18 o 
   2   5  11     8177.54     7485.80    426.37 o 
   3   5  11     2738.20     3050.56    400.12 o 
   4   5  11     2397.37     2322.14    388.69 o 
  -9   6  11      503.83      648.44    316.47 o 
  -8   6  11        4.87      -63.42    257.51 o 
  -7   6  11     5289.43     5923.15    854.14 o 
  -6   6  11     2541.92     2880.88    388.08 o 
  -5   6  11    14511.85    13841.49   1392.58 o 
  -4   6  11     1860.34     1861.43    433.05 o 
  -3   6  11     1165.38      896.17    362.34 o 
  -2   6  11      426.60      682.99    314.75 o 
  -1   6  11    12099.20    11168.98    571.04 o 
   0   6  11      211.01      177.49    302.25 o 
   1   6  11     9677.23     9507.34    693.68 o 
   2   6  11      363.44      489.99    335.78 o 
   3   6  11     3528.06     4303.65    813.47 o 
   4   6  11       27.72      -15.49    535.86 o 
  -8   7  11     4809.29     5653.38   1033.46 o 
  -7   7  11      196.83       55.25    302.53 o 
  -6   7  11     8954.14     8913.21   1023.54 o 
  -5   7  11      865.81      645.20    428.21 o 
  -4   7  11     6828.77     7935.22    916.12 o 
  -3   7  11      558.89      962.28    341.87 o 
  -2   7  11     6723.24     5651.25    486.43 o 
  -1   7  11        6.53      -81.98    306.38 o 
   0   7  11    16678.99    18227.57   1199.55 o 
   1   7  11      790.03      811.17    359.05 o 
   2   7  11     1953.06     1463.60    670.79 o 
  -4   8  11      213.59       77.40    411.22 o 
  -3   8  11     4994.13     5417.12   1354.49 o 
  -2   8  11       54.88      422.23    605.58 o 
 -10   0  12     2764.74     3037.96    573.63 o 
  -8   0  12     4984.96     3652.28   1149.84 o 
  -6   0  12        1.30     -186.74    321.63 o 
  -4   0  12     2059.46     2306.77    408.65 o 
  -2   0  12     5861.98     6359.57    431.09 o 
   0   0  12      154.47      -35.68    284.62 o 
   2   0  12     8049.53     6862.21    811.53 o 
   4   0  12       55.23      220.80    521.65 o 
 -10   1  12    15055.20    14172.86    662.04 o 
  -9   1  12      254.06      498.81    283.88 o 
  -8   1  12    20362.67    19923.90    597.21 o 
  -7   1  12      334.68      257.13    250.28 o 
  -6   1  12    11392.39    11328.90    472.96 o 
  -5   1  12       42.83      -93.93    248.84 o 
  -4   1  12    24250.86    24288.55    810.58 o 
  -3   1  12      768.09      828.49    239.53 o 
  -2   1  12    11618.70    12405.26    394.53 o 
  -1   1  12        3.40       61.32    234.36 o 
   0   1  12    12997.37    13576.81    534.02 o 
   1   1  12     2426.45     2529.34    334.46 o 
   2   1  12    11323.58    11884.06    669.34 o 
   3   1  12     4630.18     4430.52    533.33 o 
   4   1  12     6960.56     7525.49    642.99 o 
 -10   2  12     2057.18     1438.04    338.27 o 
  -9   2  12      702.23      720.00    293.39 o 
  -8   2  12      229.88      486.52    276.80 o 
  -7   2  12       47.28      180.40    254.81 o 
  -6   2  12     2706.26     2707.22    315.62 o 
  -5   2  12     9516.75     9888.14    393.05 o 
  -4   2  12     2737.44     2827.15    271.41 o 
  -3   2  12      942.79     1332.30    311.65 o 
  -2   2  12       21.95     -261.48    304.85 o 
  -1   2  12       66.28       59.82    213.56 o 
   0   2  12     6435.35     6436.50    442.46 o 
   1   2  12     8478.60     8623.73    790.91 o 
   2   2  12      174.76      207.53    268.63 o 
   3   2  12      106.54      342.44    356.82 o 
   4   2  12     4097.08     4249.35    551.92 o 
 -10   3  12     6882.82     6571.40    547.70 o 
  -9   3  12      299.09      478.94    334.22 o 
  -8   3  12     5560.36     5566.21    420.33 o 
  -7   3  12     1013.95     1072.35    290.56 o 
  -6   3  12    23217.76    22783.45   1782.90 o 
  -5   3  12      584.61      756.21    228.71 o 
  -4   3  12     3232.15     3483.60    326.54 o 
  -3   3  12        3.42      -53.06    270.84 o 
  -2   3  12    12858.53    11961.66    804.48 o 
  -1   3  12       26.35      196.91    457.74 o 
   0   3  12     8582.13     8474.15    511.92 o 
   1   3  12       60.23     -196.00    249.49 o 
   2   3  12     5007.50     5318.45    450.91 o 
   3   3  12     1569.64     2023.98    361.80 o 
   4   3  12     9866.38    10466.67   1011.67 o 
 -10   4  12       63.00      366.71    705.65 o 
  -9   4  12      651.62      900.68    318.89 o 
  -8   4  12      128.67      284.98    283.27 o 
  -7   4  12     9153.25     9418.56    546.63 o 
  -6   4  12     1119.92     1474.64    265.74 o 
  -5   4  12     1232.24     1342.47    281.81 o 
  -4   4  12       86.36      146.68    284.73 o 
  -3   4  12     3366.40     3541.80    500.20 o 
  -2   4  12     4375.61     4159.54    823.48 o 
  -1   4  12    11275.71    10688.62   1341.26 o 
   0   4  12     2280.89     2097.33    424.89 o 
   1   4  12      929.99     1092.43    398.96 o 
   2   4  12     2542.87     2598.51    383.14 o 
   3   4  12     1809.64     2266.32    382.91 o 
   4   4  12     2340.49     2352.81    478.87 o 
  -9   5  12     2499.18     2370.60    516.57 o 
  -8   5  12     9032.59     9307.37    651.40 o 
  -7   5  12       58.62     -240.56    240.56 o 
  -6   5  12     2107.67     2519.74    331.74 o 
  -5   5  12     3341.82     2985.42    415.36 o 
  -4   5  12     7181.67     6778.48    771.47 o 
  -3   5  12       88.33      138.40    365.28 o 
  -2   5  12      757.12      697.91    317.17 o 
  -1   5  12     1050.70     1259.21    344.90 o 
   0   5  12     6168.50     5110.46   1011.67 o 
   1   5  12      479.96      669.18    395.45 o 
   2   5  12     6111.01     6552.32    882.55 o 
   3   5  12      102.17       16.31    364.61 o 
  -8   6  12     1231.05      728.82    458.97 o 
  -7   6  12     1306.55     1190.14    326.75 o 
  -6   6  12      284.62      305.02    342.74 o 
  -5   6  12     4761.16     4537.54    480.53 o 
  -4   6  12      479.51     1146.12    425.40 o 
  -3   6  12    12428.64    11910.36   2754.51 o 
  -2   6  12     2373.99     1496.75    365.39 o 
  -1   6  12     2763.22     2805.11    412.93 o 
   0   6  12      489.25      404.99    337.04 o 
   1   6  12     3154.61     2602.77    970.68 o 
  -6   7  12      665.64      329.26    670.79 o 
  -5   7  12        8.86     -207.24    619.79 o 
  -4   7  12      311.81      814.18    451.82 o 
  -3   7  12     4869.33     3738.36    559.25 o 
  -2   7  12     4765.92     3680.64    790.23 o 
  -1   7  12       66.98       -8.39    574.60 o 
   0   7  12      103.90      380.91    595.90 o 
  -9   0  13     2310.43     1919.19    489.14 o 
  -7   0  13     8970.63     8637.03    682.01 o 
  -5   0  13      439.50      416.92    366.78 o 
  -3   0  13     9153.79     9257.55    644.15 o 
  -1   0  13      267.73      149.78    470.01 o 
   1   0  13     9397.51     9315.54    901.27 o 
   3   0  13     9109.13     9397.53    969.06 o 
  -9   1  13     2128.46     1752.59    342.16 o 
  -8   1  13     1213.88     1474.50    322.24 o 
  -7   1  13     3175.77     3427.45    370.51 o 
  -6   1  13        8.94      169.61    257.42 o 
  -5   1  13    10567.30    11802.02    781.20 o 
  -4   1  13     1723.77     2043.27    296.88 o 
  -3   1  13     5001.22     5736.85    539.08 o 
  -2   1  13     7021.57     6631.12    562.21 o 
  -1   1  13     8143.28     8574.18    488.63 o 
   0   1  13     1849.49     2052.96    341.90 o 
   1   1  13     8305.22     8390.77    622.46 o 
   2   1  13      272.65      226.58    362.20 o 
   3   1  13     6174.53     6741.98    642.90 o 
  -9   2  13     5620.84     5241.21    433.08 o 
  -8   2  13     1589.60     2034.07    345.41 o 
  -7   2  13     2456.49     2390.73    342.31 o 
  -6   2  13     1821.35     1802.84    313.25 o 
  -5   2  13     8506.77     9379.23    470.74 o 
  -4   2  13       73.59      -29.61    248.01 o 
  -3   2  13     2020.24     2479.90    364.43 o 
  -2   2  13     3407.13     4326.04    722.76 o 
  -1   2  13     7983.37     8709.49    633.38 o 
   0   2  13     2608.11     2964.31    375.07 o 
   1   2  13     3067.66     3422.50    400.98 o 
   2   2  13      169.48      166.92    357.11 o 
   3   2  13     3282.47     4361.76    785.71 o 
  -9   3  13    10015.99    11376.98   1073.01 o 
  -8   3  13     1708.22     1624.49    331.46 o 
  -7   3  13     4134.41     4345.03    392.47 o 
  -6   3  13      123.00      453.68    272.55 o 
  -5   3  13     1848.53     2249.56    321.30 o 
  -4   3  13     1444.19     1630.95    354.30 o 
  -3   3  13     5705.78     5752.40    751.73 o 
  -2   3  13      410.27      289.19    330.05 o 
  -1   3  13     4550.84     4967.72   1015.55 o 
   0   3  13     3048.24     3132.05    488.13 o 
   1   3  13     6137.83     6650.88    624.30 o 
   2   3  13      221.45       60.07    300.65 o 
   3   3  13     2904.35     3449.51    735.35 o 
  -8   4  13      429.62       -2.58    419.19 o 
  -7   4  13     6644.27     7203.94    538.98 o 
  -6   4  13       70.06      530.33    287.21 o 
  -5   4  13     1813.55     2092.81    390.41 o 
  -4   4  13     9903.55     9910.72    580.28 o 
  -3   4  13     4713.32     4768.69    475.62 o 
  -2   4  13      967.35      748.84    414.18 o 
  -1   4  13     3772.13     3732.34    421.35 o 
   0   4  13     1166.00     1484.26    631.41 o 
   1   4  13     1277.77     1198.56    438.96 o 
   2   4  13     8404.71     9012.10    990.37 o 
  -8   5  13       60.62      695.32    615.91 o 
  -7   5  13     5383.36     5413.58    926.45 o 
  -6   5  13     4331.41     3989.40    474.37 o 
  -5   5  13      596.34      633.39    431.70 o 
  -4   5  13     2672.80     2749.73    426.93 o 
  -3   5  13     2230.67     2388.69    498.01 o 
  -2   5  13      506.22      627.67    347.63 o 
  -1   5  13     2495.73     2486.69    589.77 o 
   0   5  13     3043.99     3272.01    690.57 o 
  -6   6  13     6367.46     4792.38    882.55 o 
  -5   6  13     5560.97     3935.65    834.78 o 
  -4   6  13     2238.65     2289.99    756.01 o 
  -3   6  13     2089.35     1287.02    473.52 o 
  -2   6  13      868.84      495.18    603.00 o 
  -1   6  13     1045.54     1333.84    633.35 o 
  -8   0  14     3806.34     4853.71    836.07 o 
  -6   0  14    16271.68    18004.84   1222.14 o 
  -4   0  14     3091.02     3302.15    505.39 o 
   0   0  14    17941.94    18670.46   1156.94 o 
  -8   1  14     1452.87     1283.75    335.12 o 
  -7   1  14     3982.39     3809.91    397.27 o 
  -6   1  14     4054.57     4010.60    393.77 o 
  -5   1  14     3968.21     4333.91    449.44 o 
  -4   1  14     1571.11     1627.86    370.19 o 
  -3   1  14        4.69      255.66    512.62 o 
  -2   1  14     1043.68      823.37    401.08 o 
  -1   1  14      464.01     -390.60    489.37 o 
   0   1  14     1929.06     1694.46    436.65 o 
   1   1  14      376.40      155.43    378.21 o 
  -8   2  14    12138.65    13404.20   1145.96 o 
  -7   2  14     1794.67     1943.63    349.63 o 
  -6   2  14     5293.25     5814.75    434.28 o 
  -5   2  14      280.69      453.28    328.92 o 
  -4   2  14    10973.09    12163.76    766.75 o 
  -3   2  14      184.42      229.65    323.75 o 
  -2   2  14    10777.49    10538.49   1482.00 o 
  -1   2  14      831.17      550.33    400.59 o 
   0   2  14     4273.78     4387.07    559.44 o 
  -8   3  14     3376.91     3566.85    547.74 o 
  -7   3  14     3034.84     2502.36    511.07 o 
  -6   3  14        1.34      -24.38    405.37 o 
  -5   3  14       18.54      262.47    400.86 o 
  -4   3  14     3042.44     3553.52    548.94 o 
  -3   3  14      848.98     1035.83    369.32 o 
  -2   3  14     1736.06     2114.47    480.62 o 
  -1   3  14      375.77     1246.92    831.87 o 
   0   3  14       73.43      -18.50    460.64 o 
   1   3  14      456.42      923.23    597.84 o 
  -5   4  14       16.84     -304.08    429.31 o 
  -4   4  14     9162.78    10086.94    775.13 o 
  -3   4  14     3338.46     3563.18    779.25 o 
  -2   4  14     7151.52     7039.40   1410.99 o 
  -1   4  14     1425.81     1332.54    690.81 o 
  -5   5  14      755.58      509.39    656.59 o 
  -4   5  14      176.87     1355.79    699.20 o 
  -5   0  15      489.95      448.70    656.59 o 
  -6   1  15     1079.45      943.16    370.65 o 
  -5   1  15    11580.43    13030.83    823.62 o 
  -4   1  15     2560.09     2765.16    764.41 o 
  -3   1  15    17700.39    18756.33   1231.83 o 
  -1   1  15     5451.20     5463.17    882.55 o 
  -5   2  15      704.58      817.35    648.84 o 
  -4   2  15     2850.54     3404.62    568.11 o 
  -3   2  15      246.98      518.43    579.11 o 
  -2   2  15      511.07      695.23    427.73 o 
                                                 
